# Supplementary material for: 4-Methyl-N-[(5-nitro­thio­phen-2-yl)methyl­idene]aniline
Source: Acta Crystallogr Sect E Struct Rep Online. 2011 Aug 2;67(Pt 9):o2218. doi: 10.1107/S1600536811030297 (PMC3200857; doi:10.1107/S1600536811030297)
Supplement: Supplementary file 2 [file e-67-o2218-Isup2.hkl]

# 
# h,k,l, Fc-squared, Fo-squared, sigma(Fo-squared) and status flag 
# 
data_I
_shelx_title ' shelx in P2(1)/n' 
_shelx_refln_list_code          4 
_shelx_F_calc_maximum      161.86 
_exptl_crystal_F_000       512.00 
_reflns_d_resolution_high  0.7604 
 
loop_ 
 _symmetry_equiv_pos_as_xyz 
 'x, y, z' 
 '-x+1/2, y+1/2, -z+1/2' 
 '-x, -y, -z' 
 'x-1/2, -y-1/2, z-1/2' 
 
_cell_length_a     4.7606 
_cell_length_b    22.4154 
_cell_length_c    10.7008 
_cell_angle_alpha  90.000 
_cell_angle_beta   92.566 
_cell_angle_gamma  90.000 
 
_shelx_F_squared_multiplier     1.000 
 
loop_ 
 _refln_index_h 
 _refln_index_k 
 _refln_index_l 
 _refln_F_squared_calc 
 _refln_F_squared_meas 
 _refln_F_squared_sigma 
 _refln_observed_status 
   2   0   0       68.69       65.73      2.43 o 
   4   0   0     1448.53     1559.10     46.43 o 
   6   0   0      777.16      721.75     60.74 o 
   1   1   0     1203.38     1228.62      5.67 o 
   2   1   0     2056.19     2013.20     13.51 o 
   3   1   0      229.72      229.23      6.67 o 
   4   1   0       13.51       14.54      2.37 o 
   5   1   0       64.17       59.36     10.44 o 
   6   1   0       59.44       43.82     22.00 o 
   0   2   0     5806.04     5244.06     30.36 o 
   1   2   0      891.95      859.86      4.28 o 
   2   2   0       35.00       32.89      3.53 o 
   3   2   0       16.53       15.29      2.22 o 
   4   2   0      162.65      151.07      6.22 o 
   5   2   0      464.93      491.68     14.75 o 
   6   2   0       80.49       46.99     24.61 o 
   1   3   0     3842.90     3909.94     26.61 o 
   2   3   0      339.43      318.33      3.66 o 
   3   3   0        3.31        7.58      1.46 o 
   4   3   0      262.25      270.62      9.36 o 
   5   3   0      325.81      331.83     10.76 o 
   6   3   0      429.24      408.79     20.98 o 
   0   4   0      352.43      353.53      3.29 o 
   1   4   0      223.89      233.27      2.82 o 
   2   4   0      423.17      400.60      4.27 o 
   3   4   0      458.88      431.02      7.93 o 
   4   4   0      799.15      832.87     18.95 o 
   5   4   0       56.34       51.94      8.21 o 
   6   4   0       65.11       32.23     16.88 o 
   1   5   0    24998.69    23781.85    149.62 o 
   2   5   0     6122.52     6812.52     51.45 o 
   3   5   0      713.24      720.60     11.88 o 
   4   5   0       19.54       24.96      4.29 o 
   5   5   0      983.40     1012.44     29.07 o 
   6   5   0      153.75      162.87     12.11 o 
   0   6   0      375.80      386.14     13.89 o 
   1   6   0       60.65       40.49      1.42 o 
   2   6   0        1.64        8.69      1.51 o 
   3   6   0       45.47       51.31      3.74 o 
   4   6   0      251.83      252.45      8.42 o 
   5   6   0       66.00       68.33      7.68 o 
   6   6   0        5.94        4.43      3.41 o 
   1   7   0      334.04      314.25      3.83 o 
   2   7   0       13.31        9.04      1.40 o 
   3   7   0      716.36      702.34     12.28 o 
   4   7   0      128.87      122.54      5.76 o 
   5   7   0        2.01        2.61      1.98 o 
   6   7   0        0.38        2.98      2.04 o 
   0   8   0     1353.95     1312.56     17.69 o 
   1   8   0     3407.48     3574.59     23.42 o 
   2   8   0     3787.48     4163.57     32.85 o 
   3   8   0       76.85       66.80      4.30 o 
   4   8   0      118.64      108.28      5.00 o 
   5   8   0      530.02      532.90     17.98 o 
   1   9   0       40.50       30.37      2.59 o 
   2   9   0     1370.16     1462.19      9.71 o 
   3   9   0      279.75      270.58      7.26 o 
   4   9   0        7.16        5.99      2.12 o 
   5   9   0       53.06       45.49     12.91 o 
   0  10   0        2.01        2.85      1.15 o 
   1  10   0      966.86     1006.83     19.92 o 
   2  10   0     1747.66     1805.30     18.78 o 
   3  10   0     2314.74     2450.32     50.30 o 
   4  10   0      520.43      496.95     14.03 o 
   5  10   0      298.63      328.79     17.55 o 
   1  11   0      244.87      296.64      6.00 o 
   2  11   0      225.37      237.27      4.43 o 
   3  11   0       97.30       94.75      5.53 o 
   4  11   0       97.91       74.73      5.88 o 
   5  11   0      149.37      144.39     17.66 o 
   0  12   0     1239.57     1328.22     21.40 o 
   1  12   0        5.24        7.44      1.31 o 
   2  12   0      458.85      466.14      8.66 o 
   3  12   0      544.95      525.91     11.65 o 
   4  12   0        5.03        4.65      1.53 o 
   5  12   0      127.23      122.50     10.86 o 
   1  13   0      637.70      639.68      7.60 o 
   2  13   0      405.27      384.95      7.48 o 
   3  13   0      924.44      971.07     24.48 o 
   4  13   0        0.24        1.08      1.80 o 
   5  13   0       37.97       30.89     11.50 o 
   0  14   0      354.88      419.23     10.34 o 
   1  14   0     1224.98     1241.08     21.70 o 
   2  14   0      434.12      424.78      8.48 o 
   3  14   0     1403.09     1393.48     27.55 o 
   4  14   0       50.45       43.07     10.27 o 
   5  14   0       22.69       17.53      6.12 o 
   1  15   0       67.48       64.41      5.79 o 
   2  15   0      890.07      825.83     13.43 o 
   3  15   0       93.05      105.99      6.98 o 
   4  15   0        5.12        5.59      2.72 o 
   5  15   0        7.60       11.62      5.06 o 
   0  16   0      443.22      489.17     16.12 o 
   1  16   0      354.51      384.78      9.34 o 
   2  16   0       13.04        9.47      2.35 o 
   3  16   0       59.85       40.82      5.96 o 
   4  16   0      413.98      436.55     16.69 o 
   5  16   0       19.58       23.93     10.22 o 
   1  17   0       68.06       71.87      7.94 o 
   2  17   0      467.22      492.67     12.89 o 
   3  17   0      125.53      118.70      8.78 o 
   4  17   0       22.25       21.57      5.64 o 
   5  17   0       19.47       15.99      6.80 o 
   0  18   0      425.41      427.30     13.27 o 
   1  18   0       27.99       24.97      4.39 o 
   2  18   0      547.36      518.23     11.93 o 
   3  18   0       30.66       36.75      7.46 o 
   4  18   0     1120.12     1213.44     37.52 o 
   1  19   0     1114.36     1152.93     25.36 o 
   2  19   0      851.58      798.75     21.02 o 
   3  19   0        7.52        9.32      3.24 o 
   4  19   0      306.68      277.34     24.66 o 
   0  20   0      458.48      457.16     15.69 o 
   1  20   0      604.40      600.94     14.00 o 
   2  20   0       37.96       33.03      6.26 o 
   3  20   0       33.55       31.93      7.74 o 
   4  20   0      146.70      156.79     24.03 o 
   1  21   0       14.41       15.60      2.99 o 
   2  21   0      297.73      285.36      9.18 o 
   3  21   0       70.89       61.04     14.33 o 
   4  21   0       97.83       90.32     32.08 o 
   0  22   0      928.58      958.77     27.39 o 
   1  22   0       90.96       87.26     13.77 o 
   2  22   0      121.17      112.77      9.63 o 
   3  22   0       39.86       40.09     10.27 o 
   4  22   0       40.17       32.21     13.24 o 
   1  23   0      317.14      333.58     11.11 o 
   2  23   0      279.97      294.93     14.54 o 
   3  23   0       11.24       14.09      5.80 o 
   0  24   0     1192.07     1332.61     26.30 o 
   1  24   0       89.21       71.34      9.39 o 
   2  24   0      236.90      208.24     14.48 o 
   3  24   0       62.54       45.45     13.08 o 
   1  25   0       29.30       25.58      4.35 o 
   2  25   0        0.11        2.43      4.01 o 
   3  25   0      113.29       70.48     19.67 o 
   0  26   0       27.86       20.59      7.91 o 
   1  26   0       31.86       26.08      7.35 o 
   2  26   0       47.04       42.55     13.15 o 
   1  27   0       72.20       55.57     16.38 o 
   2  27   0        0.02        3.65      3.62 o 
   0  28   0       96.13       84.76     15.41 o 
   1  28   0      275.49      293.72     15.64 o 
   1  29   0      356.41      354.84     19.48 o 
  -5   0   1     1102.53     1091.70     41.21 o 
  -3   0   1       28.65       22.20      4.06 o 
  -1   0   1       28.26       30.22      1.82 o 
   1   0   1     1297.99     1312.33     14.05 o 
   3   0   1     2193.96     2127.89     75.25 o 
   5   0   1      200.07      205.62     11.74 o 
  -6   1   1       15.52       10.85      3.94 o 
  -5   1   1      224.14      205.64     10.57 o 
  -4   1   1       47.05       58.12      7.55 o 
  -3   1   1      511.28      511.08      7.75 o 
  -2   1   1      826.54      784.25      7.06 o 
  -1   1   1      451.77      426.18      3.27 o 
   0   1   1      246.46      222.72      1.42 o 
   1   1   1     2063.41     2128.48     20.07 o 
   2   1   1       67.85       68.69      2.13 o 
   3   1   1     2265.30     2330.19     31.83 o 
   4   1   1       26.42       36.92      5.30 o 
   5   1   1      176.04      178.73      7.14 o 
   6   1   1       24.04       16.12      4.65 o 
  -6   2   1       20.03       11.13      4.70 o 
  -5   2   1      347.18      352.42     11.20 o 
  -4   2   1        2.74        3.83      1.64 o 
  -3   2   1       91.99      102.05      3.60 o 
  -2   2   1      480.92      475.91      5.21 o 
  -1   2   1      439.03      440.15      4.45 o 
   0   2   1        9.27       11.91      0.87 o 
   1   2   1      557.43      584.55      3.74 o 
   2   2   1      423.68      401.91      4.27 o 
   3   2   1       69.26       61.41      4.65 o 
   4   2   1       57.92       69.42     10.26 o 
   5   2   1       24.20       20.70      4.84 o 
   6   2   1        5.87        5.15      2.93 o 
  -6   3   1        3.90        2.53      2.80 o 
  -5   3   1      101.79       81.41      6.69 o 
  -4   3   1      828.22      804.76     20.44 o 
  -3   3   1      339.29      313.58      5.54 o 
  -2   3   1      827.61      825.40      9.65 o 
  -1   3   1     1168.39     1258.37     18.39 o 
   0   3   1      360.64      339.51      2.56 o 
   1   3   1      432.31      406.51      3.23 o 
   2   3   1      377.19      339.31      3.75 o 
   3   3   1        3.80        2.56      0.96 o 
   4   3   1       12.84       11.52      2.28 o 
   5   3   1        1.83        2.40      2.14 o 
   6   3   1       34.44       14.68     11.90 o 
  -6   4   1        2.66        2.61      2.82 o 
  -5   4   1       12.18       12.94      3.16 o 
  -4   4   1      213.71      196.31      7.57 o 
  -3   4   1       76.61       64.09      4.75 o 
  -2   4   1       78.33       83.78      1.89 o 
  -1   4   1    26199.94    24531.96    164.95 o 
   0   4   1     4182.22     3927.65     53.02 o 
   1   4   1    16301.91    15112.65    167.73 o 
   2   4   1      487.19      513.77      4.84 o 
   3   4   1      158.63      150.47      3.95 o 
   4   4   1      670.86      668.37     15.72 o 
   5   4   1        0.10        1.37      1.67 o 
   6   4   1       10.70        5.42      4.15 o 
  -6   5   1      237.71      239.98     16.09 o 
  -5   5   1       56.04       53.41     11.07 o 
  -4   5   1      119.87      121.09      5.99 o 
  -3   5   1     1131.90     1133.20     19.84 o 
  -2   5   1      216.45      272.79      3.78 o 
  -1   5   1      669.17      666.21      5.69 o 
   0   5   1       97.44       97.20      1.66 o 
   1   5   1    10671.22    10347.41    117.74 o 
   2   5   1        0.81        2.37      0.73 o 
   3   5   1       87.02       94.48      3.69 o 
   4   5   1       59.20       53.70      7.36 o 
   5   5   1       14.20       14.54      3.59 o 
   6   5   1       39.33       25.99     14.50 o 
  -6   6   1       13.65        7.04      4.03 o 
  -5   6   1       19.20       14.67      4.45 o 
  -4   6   1      837.72      863.53     18.15 o 
  -3   6   1        0.24        1.84      0.96 o 
  -2   6   1      329.65      338.55      5.04 o 
  -1   6   1     2276.87     2295.02     20.28 o 
   0   6   1      152.76      145.21      1.93 o 
   1   6   1      795.81      785.54     20.96 o 
   2   6   1      206.33      241.86      3.69 o 
   3   6   1       11.27       16.51      2.73 o 
   4   6   1     1120.91     1156.97     22.69 o 
   5   6   1       48.63       30.77      8.45 o 
   6   6   1       29.83       19.46      8.83 o 
  -6   7   1      290.59      307.74     25.41 o 
  -5   7   1       17.57       16.73      4.84 o 
  -4   7   1       10.21       11.28      2.28 o 
  -3   7   1       20.36       20.76      3.21 o 
  -2   7   1       26.49       21.00      2.57 o 
  -1   7   1      432.24      469.82      4.07 o 
   0   7   1      244.15      243.63      2.50 o 
   1   7   1      355.27      352.18      4.62 o 
   2   7   1      127.53      119.24      2.69 o 
   3   7   1       33.55       30.99      4.16 o 
   4   7   1       30.25       33.84      6.20 o 
   5   7   1       10.85       14.30      3.32 o 
   6   7   1      221.95      221.87     20.76 o 
  -5   8   1       34.49       34.26      8.62 o 
  -4   8   1      758.26      786.22     16.27 o 
  -3   8   1      301.36      275.74      6.52 o 
  -2   8   1      115.26      124.53      2.87 o 
  -1   8   1     1344.53     1375.83     22.78 o 
   0   8   1      741.60      705.37      5.11 o 
   1   8   1     1139.15     1169.16      8.84 o 
   2   8   1     1154.92     1204.44     13.01 o 
   3   8   1      229.66      231.69      5.74 o 
   4   8   1      163.66      170.74      8.97 o 
   5   8   1      289.10      318.09     20.46 o 
  -5   9   1        0.89        2.87      2.09 o 
  -4   9   1       60.52       54.69      4.42 o 
  -3   9   1       34.03       41.72      5.02 o 
  -2   9   1     9322.31     9461.48    122.03 o 
  -1   9   1       19.16       14.43      1.72 o 
   0   9   1       76.50       72.86      3.25 o 
   1   9   1     1574.87     1761.82     18.25 o 
   2   9   1     6053.47     6283.79     44.90 o 
   3   9   1        0.33        1.17      0.95 o 
   4   9   1      292.60      263.90     10.07 o 
   5   9   1        5.47        4.67      2.64 o 
  -5  10   1        1.43        5.29      3.47 o 
  -4  10   1      741.73      737.83     21.87 o 
  -3  10   1      396.59      420.08      8.80 o 
  -2  10   1      231.24      220.40      4.61 o 
  -1  10   1      570.93      669.59      9.54 o 
   0  10   1     4173.31     4017.61     36.86 o 
   1  10   1       53.88       35.20      1.93 o 
   2  10   1     1139.95     1184.88     14.47 o 
   3  10   1      539.34      567.56     13.19 o 
   4  10   1       61.47       62.55      5.64 o 
   5  10   1       10.67       11.78      4.11 o 
  -5  11   1        0.07        1.40      2.42 o 
  -4  11   1       55.04       49.85      9.83 o 
  -3  11   1      153.98      142.83      6.15 o 
  -2  11   1     1403.44     1424.20     10.05 o 
  -1  11   1      415.81      454.59      6.95 o 
   0  11   1      182.37      188.33      3.62 o 
   1  11   1      195.74      230.32      3.78 o 
   2  11   1      162.14      161.78      3.00 o 
   3  11   1      821.22      793.45     12.85 o 
   4  11   1        8.32       10.26      2.55 o 
   5  11   1       21.96       24.12      9.89 o 
  -5  12   1      101.08       75.77     28.21 o 
  -4  12   1      131.05      127.86      8.11 o 
  -3  12   1      682.48      708.06     11.93 o 
  -2  12   1      644.79      691.64     12.24 o 
  -1  12   1      124.81      125.32      3.69 o 
   0  12   1     1059.34     1048.81     20.79 o 
   1  12   1       10.42        8.85      1.51 o 
   2  12   1      180.57      183.62      4.95 o 
   3  12   1      981.08      960.80     19.36 o 
   4  12   1      205.61      198.11      9.23 o 
   5  12   1      143.38      115.33     28.97 o 
  -5  13   1       47.15       37.18     14.03 o 
  -4  13   1      118.34      105.92     12.88 o 
  -3  13   1      138.93      139.46      5.53 o 
  -2  13   1      423.10      401.36      8.09 o 
  -1  13   1      160.47      156.49      3.82 o 
   0  13   1        0.04       -0.44      1.66 o 
   1  13   1      554.79      554.01      6.12 o 
   2  13   1      393.57      376.00      7.97 o 
   3  13   1      321.08      285.52      9.03 o 
   4  13   1       27.95       24.86      5.76 o 
   5  13   1       38.00       49.34     13.08 o 
  -5  14   1       45.02       37.91     12.29 o 
  -4  14   1      560.44      566.08     18.18 o 
  -3  14   1     3214.41     3407.13     54.59 o 
  -2  14   1       29.95       31.16      4.10 o 
  -1  14   1       65.99       61.29      4.86 o 
   0  14   1     1354.95     1399.97     12.92 o 
   1  14   1       65.53       61.01      3.56 o 
   2  14   1      399.17      400.14      8.37 o 
   3  14   1     2166.44     2075.66     42.60 o 
   4  14   1      320.47      348.83     15.33 o 
   5  14   1      113.17      103.34     28.53 o 
  -5  15   1       82.21       61.20     22.81 o 
  -4  15   1       43.43       35.54      9.11 o 
  -3  15   1      300.86      251.18      8.84 o 
  -2  15   1      392.41      386.60      8.88 o 
  -1  15   1      181.74      159.95      5.49 o 
   0  15   1      364.70      372.68      9.13 o 
   1  15   1      365.27      329.46      7.81 o 
   2  15   1       86.13       79.27      5.56 o 
   3  15   1       53.36       52.22      3.95 o 
   4  15   1      259.53      230.31     20.42 o 
   5  15   1       61.72       64.19     21.78 o 
  -5  16   1       25.92       26.44      9.34 o 
  -4  16   1       99.75       99.65     14.00 o 
  -3  16   1       17.98       21.16      4.80 o 
  -2  16   1       37.08       32.18      4.57 o 
  -1  16   1      464.89      450.12     10.47 o 
   0  16   1      309.08      321.29      8.15 o 
   1  16   1     1184.55     1241.81     21.67 o 
   2  16   1      420.26      407.81     10.07 o 
   3  16   1       27.32       22.27      5.05 o 
   4  16   1        0.02        6.16      4.23 o 
   5  16   1      246.79      276.61     17.93 o 
  -5  17   1       12.21       13.53      4.87 o 
  -4  17   1      292.83      282.67     15.97 o 
  -3  17   1      363.89      379.74     12.39 o 
  -2  17   1        8.14       10.42      2.17 o 
  -1  17   1      348.73      337.97      8.67 o 
   0  17   1       20.93       28.19      5.27 o 
   1  17   1      150.09      128.05     18.56 o 
   2  17   1       65.95       61.84      6.74 o 
   3  17   1      367.49      369.24     19.98 o 
   4  17   1       88.51       62.85     21.13 o 
   5  17   1       87.99       62.40     21.66 o 
  -4  18   1       25.49       13.15      4.88 o 
  -3  18   1        8.54        4.54      1.98 o 
  -2  18   1        2.59        4.73      1.79 o 
  -1  18   1      461.48      478.94     12.81 o 
   0  18   1       38.66       40.11      5.60 o 
   1  18   1      499.46      495.81     12.92 o 
   2  18   1       98.50       91.72      4.86 o 
   3  18   1        3.89        2.52      2.84 o 
   4  18   1      342.30      311.01     21.74 o 
  -4  19   1      363.35      324.16     18.99 o 
  -3  19   1      234.19      232.63     15.05 o 
  -2  19   1       21.39       19.35      4.06 o 
  -1  19   1      861.82      890.74     19.55 o 
   0  19   1        0.92        3.18      2.01 o 
   1  19   1      385.92      394.85     10.61 o 
   2  19   1      284.42      253.79      8.93 o 
   3  19   1      152.86      164.82      8.53 o 
   4  19   1        7.48       14.46      6.09 o 
  -4  20   1        8.42        6.41      3.80 o 
  -3  20   1      130.25      127.61     19.24 o 
  -2  20   1        0.00        1.24      2.01 o 
  -1  20   1      241.53      240.35      9.98 o 
   0  20   1        0.29        2.81      2.29 o 
   1  20   1        0.28        3.16      1.72 o 
   2  20   1       15.40       26.66      4.88 o 
   3  20   1      157.52      154.44      9.06 o 
   4  20   1        0.50        7.88      6.08 o 
  -4  21   1       52.29       60.96     19.53 o 
  -3  21   1      154.86      143.68     10.71 o 
  -2  21   1        2.69        2.32      1.56 o 
  -1  21   1       37.05       38.38      7.02 o 
   0  21   1       26.99       32.39      5.61 o 
   1  21   1       17.86       20.33      4.86 o 
   2  21   1       80.70       79.42      7.27 o 
   3  21   1       84.92       76.49     19.35 o 
   4  21   1      121.26      103.34     21.22 o 
  -4  22   1        0.24        6.13      3.77 o 
  -3  22   1      122.39      128.83     26.28 o 
  -2  22   1       60.52       46.96      8.07 o 
  -1  22   1        0.07        2.41      2.25 o 
   0  22   1       55.24       64.83      9.46 o 
   1  22   1       54.53       32.85      8.88 o 
   2  22   1        0.01        4.50      2.69 o 
   3  22   1      149.67      155.08     15.36 o 
   4  22   1      116.35       88.10     34.94 o 
  -3  23   1       15.10       13.21      4.99 o 
  -2  23   1        2.73        5.63      2.78 o 
  -1  23   1      262.41      271.38     11.87 o 
   0  23   1        0.58        2.87      2.65 o 
   1  23   1      100.39      105.58      9.14 o 
   2  23   1        1.26        3.76      2.44 o 
   3  23   1       80.69       62.39     14.75 o 
  -3  24   1       10.12        7.74      3.55 o 
  -2  24   1       13.26       14.83      4.91 o 
  -1  24   1       66.19       59.93     10.87 o 
   0  24   1      747.91      820.46     22.73 o 
   1  24   1        2.13        5.20      2.33 o 
   2  24   1      264.37      265.01     15.94 o 
   3  24   1       33.51       34.26     14.34 o 
  -3  25   1       92.35       63.65     24.85 o 
  -2  25   1      120.32      127.96     16.31 o 
  -1  25   1       26.57       20.68      5.26 o 
   0  25   1       33.29       24.11      5.68 o 
   1  25   1       30.65       24.31      6.02 o 
   2  25   1      178.50      187.57     12.54 o 
   3  25   1       80.32       73.07     20.69 o 
  -2  26   1        4.30        6.30      3.23 o 
  -1  26   1      367.57      369.35     16.31 o 
   0  26   1      190.29      183.33     12.03 o 
   1  26   1      166.01      174.89     13.87 o 
   2  26   1       79.25       50.16     16.78 o 
  -2  27   1       48.10       44.92     11.88 o 
  -1  27   1        0.00        1.29      2.59 o 
   0  27   1       32.06       22.55      5.54 o 
   1  27   1        5.47        5.86      3.46 o 
   2  27   1      151.65      174.21     18.65 o 
  -1  28   1       37.94       25.36     11.07 o 
   0  28   1      341.04      348.11     16.06 o 
   1  28   1       77.85       73.81     11.33 o 
   0  29   1       17.33        8.66      3.56 o 
  -6   0   2        3.80        4.82      4.53 o 
  -4   0   2       74.86       74.43     13.18 o 
  -2   0   2     1039.79     1001.10     15.51 o 
   0   0   2    19109.54    17626.75    116.53 o 
   2   0   2      718.66      786.16     10.83 o 
   4   0   2      407.26      444.52     15.81 o 
   6   0   2        0.12        2.73      3.15 o 
  -6   1   2      426.94      433.87     21.39 o 
  -5   1   2      237.00      225.12     11.69 o 
  -4   1   2        0.26        3.38      2.27 o 
  -3   1   2      503.26      537.90      8.88 o 
  -2   1   2     4714.63     4727.44     59.30 o 
  -1   1   2      277.76      264.86      5.43 o 
   0   1   2     9031.89     8377.34     66.43 o 
   1   1   2      158.25      150.27      1.89 o 
   2   1   2     1038.85     1016.63     12.01 o 
   3   1   2      168.85      182.59      4.44 o 
   4   1   2       61.67       66.18      5.61 o 
   5   1   2       81.72       83.48      5.84 o 
   6   1   2       22.49       11.61      5.06 o 
  -6   2   2       12.33        8.16      4.94 o 
  -5   2   2       66.02       59.26      5.81 o 
  -4   2   2       27.59       26.83      4.72 o 
  -3   2   2      611.71      637.29     12.12 o 
  -2   2   2       34.33       43.89      2.52 o 
  -1   2   2       23.97       30.93      1.20 o 
   0   2   2      181.33      185.03      2.11 o 
   1   2   2        5.16        2.30      0.64 o 
   2   2   2      269.62      248.40      3.19 o 
   3   2   2      331.57      337.23      6.54 o 
   4   2   2      285.31      289.56      7.85 o 
   5   2   2        9.19        8.50      4.31 o 
   6   2   2        3.94        2.36      3.42 o 
  -6   3   2      152.83      161.03     13.43 o 
  -5   3   2        0.03        2.62      2.40 o 
  -4   3   2       25.48       24.86      4.14 o 
  -3   3   2      216.93      222.76      4.59 o 
  -2   3   2        0.70        0.96      0.89 o 
  -1   3   2       94.93       86.37      2.09 o 
   0   3   2      124.92      129.25      2.57 o 
   1   3   2       94.82      104.41      1.61 o 
   2   3   2     1040.73     1015.96     12.22 o 
   3   3   2      382.15      365.80      6.76 o 
   4   3   2       80.77       77.07     13.06 o 
   5   3   2      105.90      105.60      5.82 o 
   6   3   2      129.78      128.15     14.11 o 
  -6   4   2       98.95       93.50     11.08 o 
  -5   4   2      243.62      233.12     10.87 o 
  -4   4   2      373.26      373.80      9.37 o 
  -3   4   2      524.45      533.29     10.50 o 
  -2   4   2      861.11      917.07     12.36 o 
  -1   4   2     7392.38     7530.55     69.46 o 
   0   4   2      165.51      159.14      2.94 o 
   1   4   2      619.39      681.18      8.02 o 
   2   4   2      231.98      221.67      4.06 o 
   3   4   2      745.31      782.51     14.34 o 
   4   4   2     1461.80     1557.01     29.56 o 
   5   4   2       89.13       77.34      5.29 o 
   6   4   2      119.01      100.97     11.72 o 
  -6   5   2       36.17       21.23     12.94 o 
  -5   5   2        8.40        6.63      2.57 o 
  -4   5   2        8.61        9.02      2.16 o 
  -3   5   2      571.25      567.97     11.19 o 
  -2   5   2      147.02      166.68      4.30 o 
  -1   5   2     2316.90     2455.25     16.85 o 
   0   5   2       13.96       10.90      1.45 o 
   1   5   2      488.42      467.40      3.68 o 
   2   5   2     1562.67     1713.47     20.03 o 
   3   5   2      216.12      235.57      5.55 o 
   4   5   2      172.65      181.07      7.17 o 
   5   5   2      133.39      147.17      8.42 o 
   6   5   2       96.44       95.54     20.09 o 
  -6   6   2       94.89       49.68     25.88 o 
  -5   6   2      101.17      125.51     15.08 o 
  -4   6   2      229.10      231.91      7.30 o 
  -3   6   2      690.20      682.60     13.09 o 
  -2   6   2      326.97      347.25      6.98 o 
  -1   6   2     6514.13     6400.08     40.38 o 
   0   6   2      404.27      428.21      4.62 o 
   1   6   2        5.62        3.38      1.02 o 
   2   6   2      855.98      932.52      9.58 o 
   3   6   2       61.27       55.66      3.38 o 
   4   6   2       13.00       12.73      2.92 o 
   5   6   2        3.74        4.41      2.26 o 
  -6   7   2       47.05       28.07     12.92 o 
  -5   7   2      125.16      113.68      7.52 o 
  -4   7   2        5.39        6.40      1.79 o 
  -3   7   2      731.82      713.39     13.04 o 
  -2   7   2      840.63      997.06     14.48 o 
  -1   7   2      776.26      735.97      6.70 o 
   0   7   2        3.47        3.64      0.72 o 
   1   7   2      303.17      348.05      4.36 o 
   2   7   2      176.19      195.41      4.10 o 
   3   7   2      352.52      338.14      7.96 o 
   4   7   2      165.92      171.45      9.55 o 
   5   7   2       12.98       13.88      4.25 o 
  -5   8   2       86.11       79.35     15.35 o 
  -4   8   2       41.45       41.59      5.88 o 
  -3   8   2       58.66       59.93      4.60 o 
  -2   8   2      966.11     1007.29     10.73 o 
  -1   8   2      467.20      481.78      5.11 o 
   0   8   2     1373.13     1284.05     15.24 o 
   1   8   2     2311.54     2263.56     36.07 o 
   2   8   2      144.07      143.38      3.13 o 
   3   8   2       90.52       75.28      2.88 o 
   4   8   2      134.31      131.37      5.21 o 
   5   8   2      398.80      363.32     14.53 o 
  -5   9   2        0.60        4.66      2.56 o 
  -4   9   2       24.19       25.62      4.69 o 
  -3   9   2      274.31      273.83      9.03 o 
  -2   9   2      485.11      544.13      9.26 o 
  -1   9   2      239.98      241.25      3.98 o 
   0   9   2      724.05      771.77      9.95 o 
   1   9   2      315.90      269.46      4.89 o 
   2   9   2      477.11      517.78      7.62 o 
   3   9   2      397.78      391.28      7.27 o 
   4   9   2      503.28      500.20     14.11 o 
   5   9   2      158.34      152.25     13.56 o 
  -5  10   2      177.59      167.15     15.78 o 
  -4  10   2      123.18      128.50     11.70 o 
  -3  10   2      101.04      116.22      7.67 o 
  -2  10   2      203.31      215.25      3.89 o 
  -1  10   2      467.68      519.34     14.60 o 
   0  10   2       40.72       37.45      2.59 o 
   1  10   2      815.21      863.86     11.28 o 
   2  10   2       73.75       59.21      4.78 o 
   3  10   2      107.56       99.80      3.84 o 
   4  10   2      122.95      118.81     12.31 o 
   5  10   2      331.68      355.79     30.87 o 
  -5  11   2      212.41      220.38     13.29 o 
  -4  11   2        2.43        4.17      2.53 o 
  -3  11   2      409.61      422.29     11.76 o 
  -2  11   2     1441.02     1395.49     24.35 o 
  -1  11   2      154.41      178.49      3.93 o 
   0  11   2      138.78      115.32      3.01 o 
   1  11   2      428.50      401.23      5.90 o 
   2  11   2       23.03       18.77      3.12 o 
   3  11   2       14.89       12.77      2.10 o 
   4  11   2        9.23        9.03      2.53 o 
   5  11   2       63.46       46.55     16.36 o 
  -5  12   2      177.62      198.71     13.24 o 
  -4  12   2       21.85       16.65      3.44 o 
  -3  12   2        0.78       -1.04      3.67 o 
  -2  12   2      473.02      477.40      9.35 o 
  -1  12   2       21.68       36.23      4.95 o 
   0  12   2     1047.67     1071.94     13.07 o 
   1  12   2        0.87        1.83      1.05 o 
   2  12   2      571.21      609.23     12.68 o 
   3  12   2        0.06        0.92      1.38 o 
   4  12   2        0.06        2.87      2.54 o 
   5  12   2      233.86      237.66     17.62 o 
  -5  13   2       21.03       16.42      6.98 o 
  -4  13   2      100.61       88.34     17.01 o 
  -3  13   2     1006.85     1067.07     26.64 o 
  -2  13   2       28.29       28.18      2.79 o 
  -1  13   2      349.48      369.72      5.49 o 
   0  13   2      547.47      527.12     13.90 o 
   1  13   2      773.76      806.61      7.63 o 
   2  13   2      162.32      146.83      4.15 o 
   3  13   2       50.51       55.61      9.94 o 
   4  13   2        4.68        6.43      3.65 o 
   5  13   2       20.39       22.86      6.87 o 
  -5  14   2       63.28       37.74     13.31 o 
  -4  14   2       44.48       48.68      5.62 o 
  -3  14   2        0.03        1.76      2.26 o 
  -2  14   2      157.62      150.86      3.91 o 
  -1  14   2       95.86       75.64      5.14 o 
   0  14   2      622.81      617.75      6.99 o 
   1  14   2      687.53      678.17     12.64 o 
   2  14   2      185.61      177.25     12.04 o 
   3  14   2      123.77      127.70      7.55 o 
   4  14   2        0.50        2.25      2.45 o 
   5  14   2      117.60      101.27     16.63 o 
  -5  15   2        1.10        4.16      4.00 o 
  -4  15   2       41.53       36.78      7.42 o 
  -3  15   2      302.34      294.15     12.50 o 
  -2  15   2      133.11      117.90      3.79 o 
  -1  15   2      581.83      573.49     11.26 o 
   0  15   2      816.23      888.34     17.58 o 
   1  15   2       10.85       13.53      3.51 o 
   2  15   2      451.03      441.08      9.11 o 
   3  15   2       28.14       19.36      3.58 o 
   4  15   2      125.24      109.80     10.47 o 
   5  15   2        9.81        6.55      3.77 o 
  -5  16   2       11.24        9.94      6.18 o 
  -4  16   2      634.78      692.09     24.25 o 
  -3  16   2      127.90      130.85     14.61 o 
  -2  16   2      115.51      100.17      4.79 o 
  -1  16   2       61.31       71.72      5.01 o 
   0  16   2      480.13      489.41     11.14 o 
   1  16   2      150.25      156.00      4.14 o 
   2  16   2      242.93      229.16      6.67 o 
   3  16   2        9.13        8.66      2.53 o 
   4  16   2      349.46      360.96     19.83 o 
   5  16   2        1.23        6.04      3.91 o 
  -5  17   2        0.58        4.23      4.28 o 
  -4  17   2      135.86      121.61     19.43 o 
  -3  17   2      107.26      101.27      8.06 o 
  -2  17   2      225.67      242.72      8.49 o 
  -1  17   2      143.08      139.73      8.09 o 
   0  17   2        0.86        3.30      2.12 o 
   1  17   2       22.10       23.62      3.71 o 
   2  17   2      142.88      129.27     17.15 o 
   3  17   2       34.73       31.60      5.49 o 
   4  17   2        0.00        0.50      4.15 o 
  -4  18   2      823.68      833.28     39.45 o 
  -3  18   2       43.63       43.62      9.61 o 
  -2  18   2       53.86       46.72      6.00 o 
  -1  18   2      364.25      358.47     10.11 o 
   0  18   2      402.32      430.42      9.71 o 
   1  18   2        4.13        4.85      1.37 o 
   2  18   2      576.56      548.89     17.11 o 
   3  18   2        8.05        9.67      2.89 o 
   4  18   2      269.99      283.34     17.65 o 
  -4  19   2        4.39        3.32      2.29 o 
  -3  19   2       66.99       68.99     11.01 o 
  -2  19   2      501.91      475.71     14.24 o 
  -1  19   2        2.46        3.92      1.94 o 
   0  19   2        0.05        1.80      2.20 o 
   1  19   2        0.12        2.50      1.65 o 
   2  19   2      270.74      272.49     11.74 o 
   3  19   2       16.36       11.02      3.44 o 
   4  19   2       97.58       89.73     13.28 o 
  -4  20   2      215.16      214.31     13.93 o 
  -3  20   2       23.74       23.29      6.11 o 
  -2  20   2        4.98        5.21      2.09 o 
  -1  20   2        0.24        2.27      2.37 o 
   0  20   2      932.87      944.46     19.48 o 
   1  20   2      733.20      763.84     20.35 o 
   2  20   2       27.14       31.24      5.88 o 
   3  20   2        3.14        6.25      2.57 o 
   4  20   2       54.87       48.63     20.20 o 
  -4  21   2      127.70      136.42     13.91 o 
  -3  21   2       94.76       83.81     10.64 o 
  -2  21   2      279.22      298.92     10.16 o 
  -1  21   2       66.60       69.56      8.98 o 
   0  21   2        9.18        7.86      2.33 o 
   1  21   2      534.61      549.84     12.56 o 
   2  21   2      370.08      388.49     16.39 o 
   3  21   2       33.81       31.40      8.10 o 
   4  21   2        1.52        3.63      4.35 o 
  -4  22   2        9.03        7.45      3.41 o 
  -3  22   2        6.10        8.96      4.72 o 
  -2  22   2       65.97       59.04     13.50 o 
  -1  22   2       25.54       22.64      5.23 o 
   0  22   2      883.13      935.27     19.46 o 
   1  22   2        0.49        3.54      1.83 o 
   2  22   2      113.71       99.34      8.76 o 
   3  22   2       24.57       24.57      8.20 o 
   4  22   2       42.92       42.72     17.10 o 
  -3  23   2        5.64        5.21      4.24 o 
  -2  23   2      469.35      480.88     15.03 o 
  -1  23   2       12.52       13.40      3.61 o 
   0  23   2        2.04        3.44      1.92 o 
   1  23   2      692.43      747.06     22.98 o 
   2  23   2      129.41      132.09      9.39 o 
   3  23   2        1.81        4.19      5.75 o 
  -3  24   2      133.44      143.70     21.85 o 
  -2  24   2        0.03        2.27      2.81 o 
  -1  24   2      292.50      295.90     11.21 o 
   0  24   2       56.34       48.32      9.67 o 
   1  24   2       19.12       16.07      4.49 o 
   2  24   2        4.89        6.90      3.08 o 
   3  24   2      228.47      258.47     18.99 o 
  -3  25   2       11.53       10.53      3.58 o 
  -2  25   2      188.09      192.85     15.98 o 
  -1  25   2      149.38      147.03     11.44 o 
   0  25   2      109.14      101.68     20.58 o 
   1  25   2      299.33      304.32     16.19 o 
   2  25   2        0.94        4.58      3.30 o 
   3  25   2      264.81      261.04     27.69 o 
  -2  26   2        0.83        4.09      2.99 o 
  -1  26   2       37.96       39.17      8.13 o 
   0  26   2      138.84      136.17     14.62 o 
   1  26   2       38.32       16.57      7.93 o 
   2  26   2        4.36        5.74      2.69 o 
  -2  27   2        3.84        4.80      3.41 o 
  -1  27   2       83.99       60.97     15.45 o 
   0  27   2       32.79       21.41      6.48 o 
   1  27   2       66.35       45.43     10.90 o 
   2  27   2       17.38       13.77      5.79 o 
  -1  28   2      225.32      265.41     16.10 o 
   0  28   2       67.34       44.49     12.54 o 
   1  28   2       98.12      109.31     11.40 o 
   0  29   2       16.57       14.03      4.42 o 
  -5   0   3      286.74      318.84     19.05 o 
  -3   0   3      910.49      919.37     26.90 o 
  -1   0   3     2727.37     2815.69     35.39 o 
   1   0   3     5270.41     5189.31     86.30 o 
   3   0   3     1933.12     1874.11     63.58 o 
   5   0   3     2012.20     2213.31     42.20 o 
  -6   1   3       15.31       12.81      4.68 o 
  -5   1   3        1.57        5.52      4.69 o 
  -4   1   3       43.81       53.20      7.74 o 
  -3   1   3        3.70        5.97      1.31 o 
  -2   1   3      897.33      853.62     11.30 o 
  -1   1   3      415.99      347.34      4.23 o 
   0   1   3       10.30       10.86      1.37 o 
   1   1   3      449.25      411.50      5.93 o 
   2   1   3      212.66      244.98      3.48 o 
   3   1   3     1007.44     1037.29     17.09 o 
   4   1   3        3.93        3.93      1.44 o 
   5   1   3      112.94      109.25     13.85 o 
   6   1   3       11.81        4.88      3.37 o 
  -6   2   3       87.97       75.94     12.29 o 
  -5   2   3      347.36      367.63     13.92 o 
  -4   2   3      146.28      131.48      8.14 o 
  -3   2   3      332.63      369.98      8.33 o 
  -2   2   3       44.91       39.60      4.37 o 
  -1   2   3        0.33        4.35      0.74 o 
   0   2   3      849.64      742.38      8.59 o 
   1   2   3        0.11        1.46      0.67 o 
   2   2   3       64.22       80.64      1.89 o 
   3   2   3      400.37      408.08      7.21 o 
   4   2   3        0.23        2.50      2.47 o 
   5   2   3      307.86      338.16     15.90 o 
   6   2   3       60.42       22.03     22.60 o 
  -6   3   3       16.59        8.86      3.88 o 
  -5   3   3      655.28      699.76     20.72 o 
  -4   3   3      920.52      946.75     19.21 o 
  -3   3   3      470.42      419.24      8.69 o 
  -2   3   3       21.46       28.14      1.88 o 
  -1   3   3      800.70      809.05      9.65 o 
   0   3   3      103.61      127.51      2.02 o 
   1   3   3     1284.60     1197.76     12.97 o 
   2   3   3        0.35        1.10      1.05 o 
   3   3   3      145.80      130.76      3.37 o 
   4   3   3       45.33       41.77      4.31 o 
   5   3   3       12.84        8.79      3.21 o 
   6   3   3       88.19       78.17     14.74 o 
  -6   4   3      138.39      112.74     15.49 o 
  -5   4   3      136.08      140.92      8.96 o 
  -4   4   3      120.40      117.37      6.99 o 
  -3   4   3       20.07       15.39      2.14 o 
  -2   4   3       56.99       66.33      2.52 o 
  -1   4   3     2217.67     2127.00     24.30 o 
   0   4   3      240.59      192.33      3.12 o 
   1   4   3      945.60      880.92      9.48 o 
   2   4   3      300.92      327.90      5.44 o 
   3   4   3       62.86       49.59      2.17 o 
   4   4   3      246.56      244.23      7.54 o 
   5   4   3      211.00      213.53     13.94 o 
  -6   5   3      202.08      172.66     18.55 o 
  -5   5   3       47.25       43.83     10.65 o 
  -4   5   3      130.75      130.83      4.85 o 
  -3   5   3      269.45      251.62      5.75 o 
  -2   5   3       72.67       63.22      6.60 o 
  -1   5   3      647.82      586.00      9.52 o 
   0   5   3     3149.04     3156.20     40.12 o 
   1   5   3      968.22     1007.67      9.08 o 
   2   5   3     2705.52     2451.27    113.42 o 
   3   5   3      645.72      672.52     22.75 o 
   4   5   3       76.60       86.98      3.67 o 
   5   5   3       63.29       50.64     16.96 o 
  -6   6   3        4.12        4.57      3.21 o 
  -5   6   3        3.12        5.41      2.80 o 
  -4   6   3      329.49      360.56     13.64 o 
  -3   6   3      237.28      233.17      7.00 o 
  -2   6   3      245.01      231.74      8.51 o 
  -1   6   3        0.28        4.27      0.67 o 
   0   6   3     1241.10     1188.24     15.81 o 
   1   6   3      593.91      604.14      6.27 o 
   2   6   3       16.44       10.42      1.15 o 
   3   6   3      148.69      148.21      3.11 o 
   4   6   3      147.65      151.12      6.26 o 
   5   6   3       45.72       38.04      7.18 o 
  -5   7   3       58.71       45.39      9.58 o 
  -4   7   3       17.24       19.01      4.25 o 
  -3   7   3        0.83        1.38      2.98 o 
  -2   7   3      263.69      265.98      6.96 o 
  -1   7   3       77.31       91.39      2.18 o 
   0   7   3      391.23      410.63      4.23 o 
   1   7   3      315.29      333.79      4.93 o 
   2   7   3     1202.52     1209.19     30.69 o 
   3   7   3       11.44        9.98      1.41 o 
   4   7   3        0.36        0.98      1.86 o 
   5   7   3      139.56      145.66      8.87 o 
  -5   8   3        0.25        2.48      2.99 o 
  -4   8   3      677.61      687.77     20.99 o 
  -3   8   3     1831.05     1922.55     44.30 o 
  -2   8   3      242.58      208.71     11.13 o 
  -1   8   3        5.87       22.56      3.15 o 
   0   8   3     2079.98     2221.41     28.88 o 
   1   8   3        0.01        1.92      0.89 o 
   2   8   3      133.52      150.10      4.63 o 
   3   8   3      889.08      890.36     12.10 o 
   4   8   3      232.16      235.81     11.15 o 
   5   8   3       98.55       82.01     11.87 o 
  -5   9   3       58.72       49.69     12.55 o 
  -4   9   3      240.36      244.08     10.49 o 
  -3   9   3        1.69        5.03      2.55 o 
  -2   9   3      860.33      853.97     11.20 o 
  -1   9   3       63.79       69.73      3.60 o 
   0   9   3       42.44       34.61      3.32 o 
   1   9   3      208.62      214.24      6.35 o 
   2   9   3      485.45      446.27      5.78 o 
   3   9   3      189.36      178.26      8.90 o 
   4   9   3       10.59       14.88      3.83 o 
   5   9   3       28.15       18.89      7.64 o 
  -5  10   3       33.73       22.14      7.16 o 
  -4  10   3      682.08      707.84     17.40 o 
  -3  10   3       43.18       47.63      7.56 o 
  -2  10   3        9.99       11.98      3.00 o 
  -1  10   3       32.20       39.77      3.06 o 
   0  10   3     2654.26     2611.48     35.00 o 
   1  10   3     1885.75     1935.59     16.13 o 
   2  10   3        0.90        1.47      1.16 o 
   3  10   3       16.15       24.12      3.13 o 
   4  10   3      405.15      444.58     18.78 o 
   5  10   3        2.20        6.66      3.97 o 
  -5  11   3        0.03        1.11      3.09 o 
  -4  11   3        1.09       -1.64      3.69 o 
  -3  11   3      215.42      232.17     14.54 o 
  -2  11   3     2519.03     2471.80     50.08 o 
  -1  11   3      263.42      281.94      5.14 o 
   0  11   3      246.27      279.42      5.34 o 
   1  11   3      789.08      791.28      8.00 o 
   2  11   3      266.20      268.22      6.91 o 
   3  11   3        8.54        9.94      2.01 o 
   4  11   3       11.61       11.65      3.11 o 
   5  11   3       22.96       19.23      6.42 o 
  -5  12   3       27.10       26.42      8.96 o 
  -4  12   3       72.50       80.01     12.57 o 
  -3  12   3        0.22       12.42      4.89 o 
  -2  12   3      149.38      143.47      6.46 o 
  -1  12   3      168.92      175.08      4.24 o 
   0  12   3     2113.01     2210.45     21.24 o 
   1  12   3       52.73       49.65      2.95 o 
   2  12   3        2.53        3.61      1.25 o 
   3  12   3      242.07      210.75     29.26 o 
   4  12   3      426.69      449.71     16.17 o 
   5  12   3       50.10       38.08     14.68 o 
  -5  13   3       13.46        7.65      3.23 o 
  -4  13   3       25.18       25.99      5.28 o 
  -3  13   3      431.38      464.80     13.84 o 
  -2  13   3     1124.02     1098.85     20.92 o 
  -1  13   3       13.48       22.07      3.38 o 
   0  13   3       15.28       14.61      2.70 o 
   1  13   3      216.72      201.69     14.93 o 
   2  13   3     1637.52     1599.12     29.34 o 
   3  13   3      100.05       86.84      5.48 o 
   4  13   3        0.00        1.27      2.68 o 
   5  13   3       23.92       12.25      5.31 o 
  -5  14   3      121.05      109.72     10.04 o 
  -4  14   3       21.87       33.41      7.47 o 
  -3  14   3       40.71       45.56      8.17 o 
  -2  14   3       38.32       45.27      3.03 o 
  -1  14   3      182.27      164.89      4.76 o 
   0  14   3      435.16      412.83      8.95 o 
   1  14   3      152.97      155.36      4.12 o 
   2  14   3      471.56      474.27      9.90 o 
   3  14   3       38.85       37.69      6.56 o 
   4  14   3      338.89      375.24     14.54 o 
   5  14   3        0.27        3.53      3.23 o 
  -5  15   3      382.20      413.06     21.39 o 
  -4  15   3        0.99        1.87      3.23 o 
  -3  15   3      623.81      646.38     19.80 o 
  -2  15   3        2.26        4.52      1.70 o 
  -1  15   3      495.18      489.16     10.11 o 
   0  15   3      267.57      248.18      6.10 o 
   1  15   3      734.01      701.15     12.82 o 
   2  15   3        0.16       -0.31      2.18 o 
   3  15   3       60.84       68.72      5.94 o 
   4  15   3        2.47        4.80      3.90 o 
   5  15   3      114.61      111.13     19.00 o 
  -5  16   3       17.80       12.41      4.43 o 
  -4  16   3       26.98       39.40     10.79 o 
  -3  16   3      120.48      109.65      8.23 o 
  -2  16   3        3.39        2.73      1.54 o 
  -1  16   3     1718.99     1754.55     27.10 o 
   0  16   3       10.02       13.36      2.69 o 
   1  16   3      478.99      486.95      8.93 o 
   2  16   3      264.97      257.87     10.02 o 
   3  16   3       49.88       51.82      9.77 o 
   4  16   3       14.15       19.98      6.95 o 
   5  16   3        0.45        3.91      4.68 o 
  -4  17   3       13.28       13.96      3.81 o 
  -3  17   3      169.70      204.48     10.99 o 
  -2  17   3      138.05      137.80      4.88 o 
  -1  17   3      135.15      145.50      6.92 o 
   0  17   3        5.41        6.67      2.14 o 
   1  17   3      320.35      310.80      7.89 o 
   2  17   3       31.83       36.46      8.02 o 
   3  17   3      378.33      409.44     19.22 o 
   4  17   3        9.54        7.12      3.26 o 
  -4  18   3       53.19       40.28     11.42 o 
  -3  18   3       55.62       57.13      9.72 o 
  -2  18   3       11.54       12.23      2.64 o 
  -1  18   3      453.90      468.32     12.50 o 
   0  18   3      125.99      129.20      6.66 o 
   1  18   3      951.95     1017.40     20.38 o 
   2  18   3      212.49      209.73      9.54 o 
   3  18   3       58.03       52.31      9.72 o 
   4  18   3      198.58      228.98     21.53 o 
  -4  19   3        1.68        6.13      4.74 o 
  -3  19   3       23.32       34.90      7.66 o 
  -2  19   3       30.17       31.93      6.46 o 
  -1  19   3      257.41      249.34      8.83 o 
   0  19   3      917.98      985.20     20.49 o 
   1  19   3       16.60       19.62      3.29 o 
   2  19   3       26.13       21.81      4.72 o 
   3  19   3      502.77      523.72     18.75 o 
   4  19   3        4.74        5.52      5.49 o 
  -4  20   3      320.70      340.06     19.19 o 
  -3  20   3       11.10       17.25      3.93 o 
  -2  20   3        0.85        5.10      2.78 o 
  -1  20   3      616.58      606.47     16.78 o 
   0  20   3      135.27      136.88      8.78 o 
   1  20   3        1.53        3.85      1.22 o 
   2  20   3       75.28       69.64     14.25 o 
   3  20   3      136.93      154.76     14.20 o 
   4  20   3      125.73      146.56     24.04 o 
  -4  21   3        8.06       10.10      3.98 o 
  -3  21   3      280.47      313.56     16.62 o 
  -2  21   3       60.03       49.47     10.99 o 
  -1  21   3       67.53       61.74      7.23 o 
   0  21   3       73.93       65.71      9.63 o 
   1  21   3       46.05       52.15      8.41 o 
   2  21   3       22.95       24.12      5.31 o 
   3  21   3      227.58      225.76     21.12 o 
   4  21   3       12.97       13.56      5.99 o 
  -3  22   3       53.17       41.38     12.08 o 
  -2  22   3       36.35       27.38      6.68 o 
  -1  22   3      108.05      127.62     17.17 o 
   0  22   3       85.29       94.65      9.54 o 
   1  22   3       12.83       13.54      4.05 o 
   2  22   3        0.22        4.44      2.33 o 
   3  22   3      163.65      165.52     16.68 o 
  -3  23   3        5.74        5.54      3.23 o 
  -2  23   3      150.00      155.85     10.12 o 
  -1  23   3      155.34      151.72     11.20 o 
   0  23   3        8.09        9.81      2.63 o 
   1  23   3        6.17        9.11      3.33 o 
   2  23   3       38.42       32.78      6.85 o 
   3  23   3      115.71      106.85     29.61 o 
  -3  24   3       72.34       53.76     21.33 o 
  -2  24   3        4.66        5.83      2.81 o 
  -1  24   3        3.12        4.33      2.17 o 
   0  24   3       32.80       32.71      8.70 o 
   1  24   3      510.52      548.90     17.53 o 
   2  24   3       39.09       28.44      6.68 o 
   3  24   3        6.94        6.49      5.49 o 
  -3  25   3       41.72       24.45     10.24 o 
  -2  25   3      338.66      356.02     16.87 o 
  -1  25   3        6.24        3.64      2.24 o 
   0  25   3      221.01      228.25     12.69 o 
   1  25   3      111.94      101.21     22.67 o 
   2  25   3      254.40      290.27     15.61 o 
  -2  26   3        4.35        6.67      4.19 o 
  -1  26   3      177.36      194.42     14.86 o 
   0  26   3       63.81       62.08     13.55 o 
   1  26   3      194.82      204.38     13.24 o 
   2  26   3        0.32        3.93      2.26 o 
  -2  27   3        0.48        2.89      2.64 o 
  -1  27   3       83.41       55.78     15.87 o 
   0  27   3       53.56       41.72     13.18 o 
   1  27   3      154.61      137.96     14.06 o 
   2  27   3       85.90       46.05     17.11 o 
  -1  28   3       20.63        9.41      3.54 o 
   0  28   3       87.01       88.74     12.63 o 
   1  28   3        4.07        4.20      3.50 o 
  -6   0   4      199.41      199.71     33.54 o 
  -4   0   4      789.95      822.16     24.23 o 
  -2   0   4     1671.29     1783.91     27.46 o 
   0   0   4      476.26      469.45     10.87 o 
   2   0   4      116.03      134.30      4.33 o 
   4   0   4      538.39      542.45     29.20 o 
  -6   1   4      221.68      226.36     21.69 o 
  -5   1   4      858.60      878.86     28.46 o 
  -4   1   4        2.69        3.06      1.52 o 
  -3   1   4       14.50       15.25      1.96 o 
  -2   1   4     2240.54     2215.97     23.59 o 
  -1   1   4     1785.77     1880.08     22.38 o 
   0   1   4        8.43       26.22      6.69 o 
   1   1   4      829.49      873.41     13.35 o 
   2   1   4     2102.72     2253.16     28.08 o 
   3   1   4       26.16       26.62      2.28 o 
   4   1   4       28.88       23.80      2.58 o 
   5   1   4        1.20        2.49      3.05 o 
  -6   2   4        0.19        2.07      3.51 o 
  -5   2   4       54.88       51.58     13.23 o 
  -4   2   4     1838.06     1986.41     36.70 o 
  -3   2   4      369.14      384.09      8.36 o 
  -2   2   4        7.59        3.56      1.20 o 
  -1   2   4     1973.94     2121.08     46.81 o 
   0   2   4     1871.84     1785.43     15.58 o 
   1   2   4        1.06        1.60      0.77 o 
   2   2   4      953.69     1053.81     10.37 o 
   3   2   4      570.65      574.91      9.49 o 
   4   2   4      250.34      243.53     12.25 o 
   5   2   4      371.14      373.20     16.46 o 
  -6   3   4      128.27      108.80     18.97 o 
  -5   3   4       62.25       49.07     12.49 o 
  -4   3   4        9.75        8.77      2.22 o 
  -3   3   4       61.29       63.77      4.88 o 
  -2   3   4     3061.09     3302.61     53.66 o 
  -1   3   4       45.62       65.94      2.32 o 
   0   3   4      631.11      625.51      5.47 o 
   1   3   4     1471.16     1571.92     17.44 o 
   2   3   4     1020.44      972.67      8.04 o 
   3   3   4      184.75      158.75      8.55 o 
   4   3   4      860.72      892.79     25.48 o 
   5   3   4       11.32        5.58      3.81 o 
  -5   4   4       37.97       42.58      8.35 o 
  -4   4   4      723.55      766.29     23.68 o 
  -3   4   4        8.03        8.79      1.50 o 
  -2   4   4      926.88     1007.57     22.26 o 
  -1   4   4      455.21      449.73      6.37 o 
   0   4   4     3463.27     3554.35     37.96 o 
   1   4   4      847.50      888.97     10.27 o 
   2   4   4       42.47       47.09      2.66 o 
   3   4   4      313.64      309.96      9.02 o 
   4   4   4     1845.77     2040.02     50.81 o 
   5   4   4       78.48       85.16     14.28 o 
  -5   5   4       13.76       14.13      3.33 o 
  -4   5   4      170.92      175.50     12.25 o 
  -3   5   4     1650.17     1750.85     35.36 o 
  -2   5   4      176.29      170.71      5.76 o 
  -1   5   4       57.88       51.75      2.26 o 
   0   5   4      568.20      574.87      5.18 o 
   1   5   4       93.65       85.48      2.03 o 
   2   5   4      707.17      747.17      8.92 o 
   3   5   4        4.16       10.29      2.16 o 
   4   5   4        1.57        3.17      3.04 o 
   5   5   4       38.84       35.50      9.56 o 
  -5   6   4       50.96       48.07      9.53 o 
  -4   6   4       31.90       32.29      5.61 o 
  -3   6   4     1132.51     1096.43     28.49 o 
  -2   6   4       23.46       31.68      4.85 o 
  -1   6   4     1157.32     1167.98     19.95 o 
   0   6   4      268.86      322.42      6.37 o 
   1   6   4      521.61      538.23      7.78 o 
   2   6   4       59.65       63.93      3.50 o 
   3   6   4      377.04      348.01      9.71 o 
   4   6   4      333.39      364.26     10.48 o 
   5   6   4       89.40       63.83     24.28 o 
  -5   7   4       97.88       95.45      9.80 o 
  -4   7   4        4.72        4.46      2.99 o 
  -3   7   4     1908.10     1913.60     34.05 o 
  -2   7   4      122.95      111.19      4.82 o 
  -1   7   4      629.30      660.73      9.30 o 
   0   7   4      194.93      245.39      4.07 o 
   1   7   4     1209.16     1216.96     15.24 o 
   2   7   4       30.32       38.08      8.04 o 
   3   7   4        1.76        1.56      0.64 o 
   4   7   4       91.63       75.67      7.75 o 
   5   7   4      131.18      133.70     16.74 o 
  -5   8   4       75.20       85.81     10.00 o 
  -4   8   4      224.64      225.56      9.47 o 
  -3   8   4       17.05       15.92      3.74 o 
  -2   8   4        0.19        2.76      1.81 o 
  -1   8   4     1441.76     1539.16     26.49 o 
   0   8   4      147.43      136.80      3.06 o 
   1   8   4      650.13      659.06      8.99 o 
   2   8   4      145.74      140.88      6.81 o 
   3   8   4      990.08      958.62     20.94 o 
   4   8   4       24.56       28.91      7.10 o 
   5   8   4       87.79       77.22     24.12 o 
  -5   9   4      108.50      107.70      9.45 o 
  -4   9   4        4.20        7.59      2.30 o 
  -3   9   4        0.30        4.01      2.28 o 
  -2   9   4       77.35       68.17      7.75 o 
  -1   9   4     1843.23     1918.34     41.17 o 
   0   9   4       96.58      116.28      3.40 o 
   1   9   4      974.94      994.49     14.61 o 
   2   9   4      136.93      137.44      4.46 o 
   3   9   4     2371.50     2412.61    104.16 o 
   4   9   4        2.73        3.88      2.43 o 
   5   9   4      352.26      368.02     21.00 o 
  -5  10   4      157.82      172.91     10.41 o 
  -4  10   4       90.15       81.36     13.20 o 
  -3  10   4       65.92       78.19      9.85 o 
  -2  10   4      856.52      803.72     32.72 o 
  -1  10   4       91.43       74.29      3.65 o 
   0  10   4      161.74      157.84      5.18 o 
   1  10   4     1466.61     1452.78     21.52 o 
   2  10   4      122.15      126.26      5.02 o 
   3  10   4       53.27       57.61      6.82 o 
   4  10   4      201.96      188.28     13.29 o 
   5  10   4       98.78       97.89     12.03 o 
  -5  11   4      126.39      108.57     16.33 o 
  -4  11   4       60.55       66.75     10.86 o 
  -3  11   4      140.63      156.83     14.68 o 
  -2  11   4      125.32      117.09      7.33 o 
  -1  11   4        1.24        8.33      1.60 o 
   0  11   4        0.34        1.57      1.42 o 
   1  11   4     1119.95     1039.48     17.86 o 
   2  11   4      200.50      174.05      5.20 o 
   3  11   4      129.29      128.40      8.35 o 
   4  11   4      131.02      127.43     21.74 o 
   5  11   4      137.08      126.43     21.61 o 
  -5  12   4      263.18      295.83     13.89 o 
  -4  12   4        0.02        2.45      2.81 o 
  -3  12   4      146.26      159.86     20.19 o 
  -2  12   4      524.08      513.54     13.14 o 
  -1  12   4     1357.70     1379.09     23.90 o 
   0  12   4      176.94      180.60      4.40 o 
   1  12   4      214.34      205.43      4.36 o 
   2  12   4       58.84       51.72      5.77 o 
   3  12   4       41.83       50.50      8.94 o 
   4  12   4       18.48       20.00      5.47 o 
   5  12   4      127.03      120.34     14.28 o 
  -5  13   4        5.33        6.66      3.59 o 
  -4  13   4       63.51       66.66     10.22 o 
  -3  13   4      507.78      477.34     20.11 o 
  -2  13   4      226.87      205.21      8.64 o 
  -1  13   4       54.15       66.62      8.19 o 
   0  13   4       37.58       36.43      6.20 o 
   1  13   4      868.27      865.97     18.83 o 
   2  13   4      243.09      236.46     11.14 o 
   3  13   4      154.13      169.69     17.95 o 
   4  13   4       41.38       38.86     10.11 o 
   5  13   4      148.58      151.76     21.05 o 
  -5  14   4       56.38       38.43     12.35 o 
  -4  14   4        9.36        7.38      2.95 o 
  -3  14   4       50.23       48.10      7.35 o 
  -2  14   4      333.30      292.95     23.20 o 
  -1  14   4      426.06      394.70      9.11 o 
   0  14   4      915.29      970.92     18.95 o 
   1  14   4      446.55      429.80      8.52 o 
   2  14   4      577.73      562.48     13.90 o 
   3  14   4      272.39      289.99     12.49 o 
   4  14   4      261.91      257.59     15.34 o 
   5  14   4      237.87      269.13     18.34 o 
  -5  15   4        6.69        9.35      4.92 o 
  -4  15   4       16.38       19.26      6.02 o 
  -3  15   4        2.93        5.67      2.52 o 
  -2  15   4      255.99      250.99      7.65 o 
  -1  15   4     1654.01     1594.61     38.22 o 
   0  15   4       17.87       19.33      3.02 o 
   1  15   4        5.92        3.46      1.09 o 
   2  15   4      340.74      333.81      9.62 o 
   3  15   4      237.64      234.76      9.99 o 
   4  15   4        2.75        5.39      2.42 o 
  -4  16   4       76.17       62.10     15.91 o 
  -3  16   4        3.82        4.01      2.74 o 
  -2  16   4      256.01      238.04      8.90 o 
  -1  16   4      929.45      961.54     16.94 o 
   0  16   4      847.59      839.35     15.20 o 
   1  16   4       16.73       12.57      2.56 o 
   2  16   4      152.90      144.25      6.85 o 
   3  16   4      290.49      288.72     16.19 o 
   4  16   4      213.47      242.82     18.40 o 
  -4  17   4      132.98      151.59     13.89 o 
  -3  17   4       76.09       83.98     15.72 o 
  -2  17   4      559.38      582.68     19.36 o 
  -1  17   4      143.23      142.46      8.39 o 
   0  17   4      108.52      117.94      8.60 o 
   1  17   4      866.76      909.44     18.68 o 
   2  17   4      232.34      234.14      9.75 o 
   3  17   4       16.59       20.03      6.06 o 
   4  17   4       13.57       15.60      6.38 o 
  -4  18   4       19.61       13.97      5.07 o 
  -3  18   4      107.08      119.96     10.92 o 
  -2  18   4       56.87       60.54      9.56 o 
  -1  18   4      695.26      683.34     15.38 o 
   0  18   4      119.03      122.82      7.49 o 
   1  18   4      135.63      129.85      8.81 o 
   2  18   4        0.42        1.65      3.55 o 
   3  18   4       27.87       30.47      7.37 o 
   4  18   4      124.64      132.94     10.28 o 
  -4  19   4        0.60        6.32      4.38 o 
  -3  19   4        0.00        4.25      2.33 o 
  -2  19   4      519.57      513.38     15.35 o 
  -1  19   4      392.57      406.45     12.40 o 
   0  19   4        0.44        1.31      2.55 o 
   1  19   4       46.36       51.50      8.97 o 
   2  19   4      416.81      453.70     13.58 o 
   3  19   4        3.54        2.72      4.75 o 
   4  19   4        1.36        3.57      3.90 o 
  -4  20   4      162.30      175.55     12.77 o 
  -3  20   4        0.01        3.27      2.06 o 
  -2  20   4       10.74        5.28      2.62 o 
  -1  20   4      105.36      114.18      8.30 o 
   0  20   4     1228.79     1245.68     22.90 o 
   1  20   4       72.07       86.45      7.00 o 
   2  20   4        6.14        3.25      2.66 o 
   3  20   4      125.24      108.28     21.17 o 
   4  20   4      114.01       57.09     24.22 o 
  -4  21   4       60.43       48.06     15.16 o 
  -3  21   4        1.39        2.54      2.38 o 
  -2  21   4      607.71      626.71     20.70 o 
  -1  21   4       20.35       21.60      3.92 o 
   0  21   4     1129.73     1143.99     26.09 o 
   1  21   4       15.88       15.31      4.15 o 
   2  21   4      547.00      566.70     18.10 o 
   3  21   4        0.39        4.63      3.72 o 
  -3  22   4       26.03       18.12      5.32 o 
  -2  22   4       24.27       19.72      4.80 o 
  -1  22   4        0.16        3.39      1.98 o 
   0  22   4      934.06     1000.58     27.74 o 
   1  22   4        4.14        4.83      2.79 o 
   2  22   4       18.27       14.34      5.21 o 
   3  22   4       14.10        8.73      4.57 o 
  -3  23   4        0.94        4.18      2.83 o 
  -2  23   4      178.61      185.73     11.57 o 
  -1  23   4       97.19       97.10      8.25 o 
   0  23   4       16.37       14.22      3.12 o 
   1  23   4        3.62        7.23      2.93 o 
   2  23   4      212.22      234.36     22.07 o 
   3  23   4        0.97        4.73      2.49 o 
  -3  24   4      182.83      190.40     13.86 o 
  -2  24   4       77.91       58.81     14.00 o 
  -1  24   4      297.73      296.06     17.74 o 
   0  24   4       11.08       11.42      4.45 o 
   1  24   4        9.30       12.77      3.97 o 
   2  24   4        0.46        1.41      3.66 o 
   3  24   4       90.86       84.06     18.80 o 
  -2  25   4       45.84       38.36     11.52 o 
  -1  25   4      193.96       95.97     37.53 o 
   0  25   4       31.15       27.32      5.97 o 
   1  25   4      258.37      270.09     15.81 o 
   2  25   4       64.87       38.09     16.89 o 
  -2  26   4      119.50      120.04     14.83 o 
  -1  26   4      209.06      198.72     12.38 o 
   0  26   4       67.56       55.17     10.67 o 
   1  26   4       44.78       25.44      8.18 o 
   2  26   4       68.24       44.30     17.39 o 
  -1  27   4      267.50      263.06     18.29 o 
   0  27   4       11.50       10.10      5.26 o 
   1  27   4        0.77        5.00      2.81 o 
   0  28   4       50.15       28.43     12.50 o 
  -5   0   5       68.13       64.20     21.03 o 
  -3   0   5      250.66      235.91      8.01 o 
  -1   0   5     1303.29     1316.99     63.52 o 
   1   0   5     2601.98     2803.00     36.35 o 
   3   0   5      602.39      587.95     12.19 o 
   5   0   5      577.72      623.32     63.25 o 
  -5   1   5      168.79      155.57     31.71 o 
  -4   1   5       50.40       52.94      7.75 o 
  -3   1   5      591.10      591.12     13.20 o 
  -2   1   5      262.48      283.02      5.72 o 
  -1   1   5     1617.77     1629.39     20.66 o 
   0   1   5       31.98       41.97      2.43 o 
   1   1   5      170.06      165.35      3.01 o 
   2   1   5      293.39      347.47      4.52 o 
   3   1   5       75.38       65.39      2.34 o 
   4   1   5       53.06       46.51      7.67 o 
   5   1   5      827.45      868.23     47.14 o 
  -5   2   5      851.85      879.02     27.85 o 
  -4   2   5        0.15        2.43      0.86 o 
  -3   2   5       87.79      109.41      3.42 o 
  -2   2   5      333.06      349.01      6.22 o 
  -1   2   5     2265.16     2314.00     31.21 o 
   0   2   5      256.67      241.88      4.09 o 
   1   2   5      262.30      326.73      4.50 o 
   2   2   5      241.92      240.29      4.71 o 
   3   2   5      227.63      229.78     10.27 o 
   4   2   5      305.49      279.26     10.43 o 
   5   2   5       24.87       15.87      6.01 o 
  -5   3   5       69.23       63.92     18.05 o 
  -4   3   5      486.68      477.86     15.73 o 
  -3   3   5      521.32      511.33      8.99 o 
  -2   3   5       34.49       36.42      5.22 o 
  -1   3   5      322.15      369.02      5.79 o 
   0   3   5      454.74      446.09      5.69 o 
   1   3   5       87.50       74.16      2.12 o 
   2   3   5       47.70       47.01      2.56 o 
   3   3   5       93.90       78.90      5.10 o 
   4   3   5       11.01       10.15      2.44 o 
   5   3   5       74.43       69.02     23.33 o 
  -5   4   5      610.62      627.74     21.25 o 
  -4   4   5      155.02      154.61      9.34 o 
  -3   4   5        1.50        1.47      0.86 o 
  -2   4   5       10.58       14.61      2.16 o 
  -1   4   5      741.89      760.14     22.19 o 
   0   4   5      283.03      265.55      4.15 o 
   1   4   5      193.45      253.53      5.18 o 
   2   4   5       54.15       51.51      4.37 o 
   3   4   5      337.83      297.42     10.71 o 
   4   4   5     1023.73     1038.39     26.41 o 
   5   4   5       19.54       21.38      9.19 o 
  -5   5   5        6.77        9.93      2.88 o 
  -4   5   5      137.55      145.61      8.08 o 
  -3   5   5      362.16      360.08     10.24 o 
  -2   5   5      792.51      794.28      8.33 o 
  -1   5   5       14.74       10.83      1.63 o 
   0   5   5       11.66       15.51      2.07 o 
   1   5   5      728.71      782.63      8.94 o 
   2   5   5     1304.40     1287.85     22.13 o 
   3   5   5      230.24      235.73     10.80 o 
   4   5   5       65.23       65.74     13.62 o 
   5   5   5      155.96      150.54     17.47 o 
  -5   6   5       82.66       79.66     14.50 o 
  -4   6   5      434.75      459.48     12.73 o 
  -3   6   5      174.16      159.48      9.03 o 
  -2   6   5        2.82        4.73      1.25 o 
  -1   6   5       60.23       41.04      4.80 o 
   0   6   5     2509.79     2535.90     41.76 o 
   1   6   5      103.20      111.87      2.67 o 
   2   6   5       94.79       96.79      5.60 o 
   3   6   5      194.82      197.77      8.20 o 
   4   6   5       22.19       32.76      6.98 o 
   5   6   5        9.58        7.15      4.65 o 
  -5   7   5       78.43       64.76     12.97 o 
  -4   7   5      114.59      124.58     15.45 o 
  -3   7   5     1984.35     2129.71     22.04 o 
  -2   7   5      674.66      730.46     17.39 o 
  -1   7   5      112.51      112.88      3.18 o 
   0   7   5     2807.36     3149.34     51.58 o 
   1   7   5     1274.00     1206.27     14.42 o 
   2   7   5      249.08      210.24      6.15 o 
   3   7   5     1687.76     1678.41     38.22 o 
   4   7   5       42.01       40.41      8.67 o 
   5   7   5       58.54       42.22     14.95 o 
  -5   8   5        0.26        2.68      2.70 o 
  -4   8   5      232.31      243.38     11.09 o 
  -3   8   5      313.04      335.47     15.11 o 
  -2   8   5      439.70      399.16     11.10 o 
  -1   8   5      381.80      358.29      5.23 o 
   0   8   5     1288.51     1336.46     22.17 o 
   1   8   5      115.11       94.38      2.62 o 
   2   8   5        0.11        3.02      2.97 o 
   3   8   5       85.54      104.08     17.43 o 
   4   8   5      427.51      460.82     15.72 o 
   5   8   5       15.42       12.25      4.86 o 
  -5   9   5        0.09        1.76      2.16 o 
  -4   9   5      454.45      472.38     14.65 o 
  -3   9   5      923.74      923.33     23.56 o 
  -2   9   5      188.14      172.82      6.17 o 
  -1   9   5       26.55       32.17      3.34 o 
   0   9   5      338.40      347.87      6.50 o 
   1   9   5        0.04        1.10      0.76 o 
   2   9   5      359.21      306.87     10.28 o 
   3   9   5      314.01      313.03     12.46 o 
   4   9   5        8.32        6.77      3.17 o 
   5   9   5        0.12        4.08      3.12 o 
  -5  10   5        7.70        8.41      3.41 o 
  -4  10   5      637.71      677.33     21.98 o 
  -3  10   5      506.69      536.40     14.94 o 
  -2  10   5       34.51       42.64      6.49 o 
  -1  10   5       70.07       59.45      3.84 o 
   0  10   5      691.78      668.53     10.76 o 
   1  10   5       21.17       16.63      2.22 o 
   2  10   5       94.47       69.61     12.45 o 
   3  10   5        4.86       10.09      3.20 o 
   4  10   5      472.71      497.53     19.27 o 
   5  10   5        1.66        4.21      3.71 o 
  -5  11   5       32.13       26.35      9.40 o 
  -4  11   5       10.28       10.04      4.26 o 
  -3  11   5       48.01       54.01      9.18 o 
  -2  11   5     1389.07     1300.57     75.53 o 
  -1  11   5       58.79       58.05      4.56 o 
   0  11   5       71.39       63.08      5.08 o 
   1  11   5     1461.17     1533.35     24.12 o 
   2  11   5      360.72      359.94      8.27 o 
   3  11   5        2.84        2.84      2.17 o 
   4  11   5      101.63      107.13     12.19 o 
   5  11   5       32.80       33.33     12.47 o 
  -5  12   5        0.41        4.98      1.83 o 
  -4  12   5      921.71      986.50     38.69 o 
  -3  12   5       63.36       62.16     11.28 o 
  -2  12   5     1641.52     1650.81     34.84 o 
  -1  12   5      516.20      561.71     11.07 o 
   0  12   5     1133.77     1140.91     24.77 o 
   1  12   5       12.57       16.91      2.79 o 
   2  12   5     3022.58     2869.21     86.05 o 
   3  12   5       26.03       23.15      5.73 o 
   4  12   5        2.44        4.27      3.44 o 
   5  12   5       46.27       35.66     11.60 o 
  -5  13   5        3.86        4.04      2.36 o 
  -4  13   5       17.81       13.44      3.81 o 
  -3  13   5       90.82       94.93      9.84 o 
  -2  13   5      313.04      320.55     10.40 o 
  -1  13   5      132.31      137.23      5.71 o 
   0  13   5      154.92      144.44      4.13 o 
   1  13   5        5.11        5.91      1.95 o 
   2  13   5     1737.24     1808.04     31.02 o 
   3  13   5      167.68      168.99     15.99 o 
   4  13   5        0.03        3.54      3.16 o 
   5  13   5       33.99       19.18      9.77 o 
  -5  14   5       83.19       60.24     14.89 o 
  -4  14   5      180.76      193.84      9.76 o 
  -3  14   5       11.19       11.62      3.97 o 
  -2  14   5      180.87      154.72      9.69 o 
  -1  14   5      105.28       93.71      4.81 o 
   0  14   5      284.35      264.51      6.57 o 
   1  14   5       20.40       15.23      1.78 o 
   2  14   5       23.24       26.29      5.29 o 
   3  14   5        8.99        9.27      3.27 o 
   4  14   5       32.73       35.31      8.99 o 
  -4  15   5       13.78       15.73      7.07 o 
  -3  15   5      300.68      293.39     13.07 o 
  -2  15   5       52.29       59.65      8.27 o 
  -1  15   5       77.28       75.23      6.29 o 
   0  15   5       12.35       14.71      3.48 o 
   1  15   5      510.74      464.22     11.36 o 
   2  15   5      403.68      428.16     13.70 o 
   3  15   5       93.34       93.70     18.32 o 
   4  15   5        0.01        2.08      4.35 o 
  -4  16   5       29.35       28.37      8.82 o 
  -3  16   5      121.61      131.85     12.45 o 
  -2  16   5       50.36       48.72      7.16 o 
  -1  16   5      846.88      887.99     17.05 o 
   0  16   5        0.34        2.11      1.89 o 
   1  16   5      124.52      115.16     10.70 o 
   2  16   5      156.64      140.61      6.41 o 
   3  16   5      421.58      455.40     18.69 o 
   4  16   5        2.95        6.68      4.38 o 
  -4  17   5       52.27       50.45     15.49 o 
  -3  17   5      521.94      536.21     17.44 o 
  -2  17   5       98.19       84.39     14.21 o 
  -1  17   5      273.00      252.51      9.46 o 
   0  17   5      222.23      219.23      8.11 o 
   1  17   5     1942.43     1989.56     30.01 o 
   2  17   5      188.76      186.90      8.06 o 
   3  17   5        1.80        5.21      2.95 o 
   4  17   5       56.35       46.34     15.56 o 
  -4  18   5       12.75       12.49      6.07 o 
  -3  18   5      221.20      215.91      9.70 o 
  -2  18   5       70.15       64.57     14.01 o 
  -1  18   5        1.40        1.95      2.20 o 
   0  18   5       19.07       18.93      3.65 o 
   1  18   5     1001.93     1044.17     29.42 o 
   2  18   5       87.75       78.11     13.66 o 
   3  18   5      302.95      323.22     15.99 o 
   4  18   5       69.46       51.39     18.00 o 
  -4  19   5       12.45       11.83      4.96 o 
  -3  19   5       56.72       61.40     11.98 o 
  -2  19   5       16.95       15.77      3.89 o 
  -1  19   5       39.55       43.19      7.35 o 
   0  19   5       71.36       70.15      6.15 o 
   1  19   5       59.03       68.78     11.04 o 
   2  19   5       12.41       12.48      4.67 o 
   3  19   5      220.32      232.16     15.58 o 
   4  19   5        9.59       12.45      4.85 o 
  -4  20   5       92.12       86.44     23.67 o 
  -3  20   5        0.26        1.53      3.20 o 
  -2  20   5       14.45       11.53      4.03 o 
  -1  20   5      257.90      256.67      9.46 o 
   0  20   5       44.07       41.80      6.89 o 
   1  20   5      158.14      160.82      8.45 o 
   2  20   5       15.04       16.08      4.77 o 
   3  20   5      354.87      374.58     18.26 o 
  -3  21   5      280.87      277.14     15.39 o 
  -2  21   5      121.58      107.24     13.83 o 
  -1  21   5        2.84        5.07      2.02 o 
   0  21   5      169.02      178.33      8.57 o 
   1  21   5       73.65       74.27     15.08 o 
   2  21   5       81.44       84.06     18.42 o 
   3  21   5       68.73       50.70     18.88 o 
  -3  22   5        7.33       10.83      4.29 o 
  -2  22   5       12.79       14.74      4.62 o 
  -1  22   5      481.23      489.63     15.66 o 
   0  22   5       11.80       12.45      3.03 o 
   1  22   5       15.96       16.66      4.10 o 
   2  22   5       11.48        9.63      3.05 o 
   3  22   5      224.93      249.66     15.33 o 
  -3  23   5       12.55        6.83      3.55 o 
  -2  23   5      164.33      177.93     12.10 o 
  -1  23   5       99.21      109.86      9.61 o 
   0  23   5      823.27      829.21     24.11 o 
   1  23   5       22.71       21.26      6.88 o 
   2  23   5      200.85      216.51     13.65 o 
   3  23   5      109.80      120.43     11.32 o 
  -2  24   5        8.70        6.53      3.74 o 
  -1  24   5       16.71       15.52      4.80 o 
   0  24   5       42.55       24.36      9.93 o 
   1  24   5      152.78      140.61      8.79 o 
   2  24   5       14.88       14.30      4.86 o 
  -2  25   5      139.60      132.25     11.37 o 
  -1  25   5        3.11        2.79      2.58 o 
   0  25   5        9.41        6.51      3.38 o 
   1  25   5      548.71      566.77     23.01 o 
   2  25   5      197.71      218.03     16.03 o 
  -1  26   5      274.60      273.61     14.46 o 
   0  26   5       39.19       32.05      9.77 o 
   1  26   5      162.20      165.96     17.06 o 
  -1  27   5       21.68       13.46      5.25 o 
   0  27   5        7.27        6.19      3.24 o 
   1  27   5      109.73       86.12     21.57 o 
  -4   0   6      140.09      120.35      7.20 o 
  -2   0   6      266.74      287.94     11.06 o 
   0   0   6        1.75       11.27      7.40 o 
   2   0   6       96.12       96.75      3.98 o 
   4   0   6      322.45      337.79     17.61 o 
  -5   1   6       82.39       68.95     21.44 o 
  -4   1   6      100.69       91.83     10.39 o 
  -3   1   6       61.91       61.45      5.74 o 
  -2   1   6      293.84      273.68      6.12 o 
  -1   1   6      115.54      128.87      3.56 o 
   0   1   6      115.60      112.61      3.07 o 
   1   1   6       17.20       27.95      3.65 o 
   2   1   6      986.26      984.25     16.00 o 
   3   1   6       34.26       34.30      4.46 o 
   4   1   6        6.61        5.49      2.13 o 
   5   1   6      146.66      138.37     20.65 o 
  -5   2   6      156.63      158.21     13.64 o 
  -4   2   6      383.97      391.16     12.14 o 
  -3   2   6      198.82      175.50      5.65 o 
  -2   2   6      531.17      538.69     13.35 o 
  -1   2   6     2060.32     2225.02     45.81 o 
   0   2   6      604.29      496.73      8.38 o 
   1   2   6        3.01        1.41      0.74 o 
   2   2   6      184.55      198.89      9.61 o 
   3   2   6       21.92       22.94      4.68 o 
   4   2   6       36.47       29.38      6.16 o 
   5   2   6      305.25      292.89     22.91 o 
  -5   3   6        3.66        4.93      3.81 o 
  -4   3   6      409.86      406.31     12.82 o 
  -3   3   6      342.94      326.02      8.36 o 
  -2   3   6     2302.67     2343.55     39.28 o 
  -1   3   6      203.35      258.08      4.83 o 
   0   3   6      179.92      214.62      8.13 o 
   1   3   6      639.03      609.40      8.17 o 
   2   3   6        4.07        2.03      0.80 o 
   3   3   6       10.71        9.51      2.63 o 
   4   3   6      433.25      434.95     16.00 o 
   5   3   6       22.43       20.90      6.90 o 
  -5   4   6      126.38      123.28     11.54 o 
  -4   4   6       14.26       16.96      4.48 o 
  -3   4   6        0.57        1.91      0.92 o 
  -2   4   6      331.43      332.69      8.38 o 
  -1   4   6      438.33      389.14      6.25 o 
   0   4   6     2261.00     2460.28     52.99 o 
   1   4   6      308.02      306.46      3.85 o 
   2   4   6      137.95      127.49      5.51 o 
   3   4   6      255.32      257.32     10.31 o 
   4   4   6       58.37       57.21     11.99 o 
   5   4   6      110.18       78.93     34.30 o 
  -5   5   6        8.03        9.87      3.12 o 
  -4   5   6      381.76      383.96     12.74 o 
  -3   5   6      188.44      173.81      8.42 o 
  -2   5   6      401.50      371.64     11.30 o 
  -1   5   6        0.63        3.60      1.40 o 
   0   5   6      334.33      364.46      9.71 o 
   1   5   6       19.70       19.27      2.58 o 
   2   5   6       31.14       25.72      3.57 o 
   3   5   6       10.50        8.34      3.00 o 
   4   5   6       17.52       10.90      3.80 o 
   5   5   6       19.80       10.23      5.22 o 
  -5   6   6      190.00      207.36     16.87 o 
  -4   6   6        3.09        3.20      1.95 o 
  -3   6   6      125.95      134.31      8.41 o 
  -2   6   6       46.00       53.65      3.94 o 
  -1   6   6        1.45        2.51      0.96 o 
   0   6   6      413.34      404.43     11.98 o 
   1   6   6       20.27       16.46      2.36 o 
   2   6   6      188.31      180.37      5.65 o 
   3   6   6      288.21      273.68      9.31 o 
   4   6   6      167.08      187.06     21.54 o 
   5   6   6      195.11      203.29     19.55 o 
  -5   7   6       19.67       13.93      3.79 o 
  -4   7   6       62.73       56.70     10.36 o 
  -3   7   6      422.95      442.83     12.94 o 
  -2   7   6       99.13      101.47      5.26 o 
  -1   7   6        3.64        2.27      1.42 o 
   0   7   6      423.47      465.53      9.37 o 
   1   7   6      805.80      775.89     13.03 o 
   2   7   6       10.05        9.97      2.47 o 
   3   7   6        1.67        1.67      1.17 o 
   4   7   6      144.99      131.45     11.19 o 
   5   7   6       38.02       39.52     12.90 o 
  -5   8   6      183.60      189.73     11.21 o 
  -4   8   6       24.00       19.84      5.09 o 
  -3   8   6       15.40       11.34      3.14 o 
  -2   8   6       72.42       76.38      8.27 o 
  -1   8   6      797.46      740.86     16.65 o 
   0   8   6        0.77        1.77      1.18 o 
   1   8   6       45.82       57.56      3.37 o 
   2   8   6        8.38        4.94      2.03 o 
   3   8   6      962.05      950.61     30.57 o 
   4   8   6       73.97       79.19      7.60 o 
   5   8   6       73.79       70.54     23.07 o 
  -5   9   6       58.89       42.10      9.89 o 
  -4   9   6        2.68        4.37      2.50 o 
  -3   9   6       51.99       62.64      8.73 o 
  -2   9   6      154.95      169.85      8.53 o 
  -1   9   6      352.47      365.89      8.29 o 
   0   9   6      228.40      242.60      6.10 o 
   1   9   6      766.01      770.21     12.84 o 
   2   9   6       13.37       19.94      4.47 o 
   3   9   6      809.38      872.68     28.62 o 
   4   9   6       34.85       34.07      8.98 o 
   5   9   6      119.74      131.10     13.38 o 
  -5  10   6      167.75      156.09     13.42 o 
  -4  10   6        9.18       11.35      3.55 o 
  -3  10   6       65.92       74.91     13.31 o 
  -2  10   6        0.65        2.31      1.64 o 
  -1  10   6      145.49      121.80      4.20 o 
   0  10   6        5.27        9.33      1.88 o 
   1  10   6      529.62      494.44      8.93 o 
   2  10   6        0.04        2.62      1.92 o 
   3  10   6       14.49       14.73      4.19 o 
   4  10   6       18.94       17.43      3.92 o 
   5  10   6       29.24       19.50     13.86 o 
  -5  11   6        4.20        5.76      3.10 o 
  -4  11   6        0.74        3.11      3.57 o 
  -3  11   6      156.21      165.53     11.15 o 
  -2  11   6       90.93       87.63     12.07 o 
  -1  11   6      142.65      114.04      6.20 o 
   0  11   6        1.74        2.11      1.33 o 
   1  11   6      359.03      352.33      7.72 o 
   2  11   6      225.00      191.42      8.61 o 
   3  11   6      196.19      210.43     11.80 o 
   4  11   6       80.36       59.85     14.95 o 
   5  11   6      126.17      129.12     20.73 o 
  -5  12   6      136.52      117.14     10.00 o 
  -4  12   6       82.50       77.87      9.16 o 
  -3  12   6       49.48       56.37     10.54 o 
  -2  12   6       21.60       16.66      3.53 o 
  -1  12   6       92.24       80.87      5.99 o 
   0  12   6       36.66       39.89      5.53 o 
   1  12   6       90.43       85.12      4.26 o 
   2  12   6      162.19      114.19     13.63 o 
   3  12   6        0.19        4.93      3.26 o 
   4  12   6      392.89      419.98     21.49 o 
  -5  13   6       12.69        7.35      2.92 o 
  -4  13   6        2.01        3.90      2.90 o 
  -3  13   6      196.91      199.44     11.23 o 
  -2  13   6       90.96       82.78     11.70 o 
  -1  13   6        0.38        1.65      0.92 o 
   0  13   6      352.44      352.34      8.14 o 
   1  13   6      278.18      262.52      6.40 o 
   2  13   6      557.65      520.62     20.13 o 
   3  13   6      176.28      177.40     12.49 o 
   4  13   6        1.84        2.66      4.08 o 
  -4  14   6      296.00      324.95     17.04 o 
  -3  14   6       23.87       25.33      5.02 o 
  -2  14   6      402.30      398.84     14.42 o 
  -1  14   6       25.65       27.03      4.67 o 
   0  14   6      347.64      348.28      9.95 o 
   1  14   6        1.45        1.43      1.66 o 
   2  14   6        2.99        3.94      2.57 o 
   3  14   6      160.01      169.16     16.87 o 
   4  14   6      450.92      459.64     22.36 o 
  -4  15   6        5.65        4.71      3.26 o 
  -3  15   6       91.36       93.61     17.59 o 
  -2  15   6      167.67      179.50     11.99 o 
  -1  15   6       15.11       13.77      2.56 o 
   0  15   6       53.26       57.56      9.03 o 
   1  15   6       40.10       36.18      3.62 o 
   2  15   6      278.82      301.09     11.24 o 
   3  15   6       18.72       16.27      5.79 o 
   4  15   6        0.23        0.55      4.13 o 
  -4  16   6       27.97       33.67      9.43 o 
  -3  16   6      128.97      114.31     12.24 o 
  -2  16   6      164.06      169.69      8.92 o 
  -1  16   6      404.10      386.18     11.51 o 
   0  16   6      461.25      453.11     11.70 o 
   1  16   6      287.20      268.64     10.61 o 
   2  16   6      107.59      117.15     18.95 o 
   3  16   6      307.86      323.31     14.69 o 
   4  16   6      307.01      337.83     17.43 o 
  -4  17   6      158.89      139.76      9.78 o 
  -3  17   6        8.75       10.75      3.16 o 
  -2  17   6      187.82      196.76     11.15 o 
  -1  17   6      348.44      329.94     10.85 o 
   0  17   6        0.04        0.66      1.92 o 
   1  17   6      150.86      151.58      8.49 o 
   2  17   6       77.92       94.21     17.18 o 
   3  17   6       13.62       10.98      3.97 o 
   4  17   6        0.79        1.37      4.01 o 
  -4  18   6      114.83      128.04     19.29 o 
  -3  18   6       12.30       14.38      3.66 o 
  -2  18   6      132.43      122.59     10.82 o 
  -1  18   6       29.37       21.01      4.75 o 
   0  18   6      268.15      288.68      9.17 o 
   1  18   6        0.03        2.93      1.99 o 
   2  18   6        2.92        2.97      2.47 o 
   3  18   6        0.30        5.66      3.87 o 
   4  18   6      243.93      231.65     17.94 o 
  -4  19   6       10.99       11.09      4.77 o 
  -3  19   6       11.82        9.74      3.32 o 
  -2  19   6      436.64      458.73     15.83 o 
  -1  19   6      251.59      253.84      9.56 o 
   0  19   6        2.59        4.15      2.19 o 
   1  19   6       28.59       30.49      7.07 o 
   2  19   6      238.83      246.54     15.23 o 
   3  19   6        1.62        8.40      4.30 o 
  -3  20   6        2.90        5.26      3.33 o 
  -2  20   6       54.34       46.10     11.23 o 
  -1  20   6      114.85      124.71     11.77 o 
   0  20   6      204.27      199.36     12.81 o 
   1  20   6       11.19        8.76      2.74 o 
   2  20   6      101.20       83.65     19.13 o 
   3  20   6       89.78       71.14     17.79 o 
  -3  21   6       26.63       19.02      7.96 o 
  -2  21   6      278.18      289.90     14.47 o 
  -1  21   6        0.62        5.28      2.65 o 
   0  21   6     1316.45     1357.03     35.67 o 
   1  21   6       36.16       35.16      6.93 o 
   2  21   6      416.20      420.98     23.61 o 
   3  21   6        8.62        9.09      5.53 o 
  -3  22   6       54.70       37.71     13.61 o 
  -2  22   6       68.82       54.21     14.49 o 
  -1  22   6       31.55       30.85      9.20 o 
   0  22   6        0.06       -0.45      2.74 o 
   1  22   6      133.26      131.78      7.90 o 
   2  22   6      125.47      116.47     14.39 o 
   3  22   6       10.02        4.60      4.48 o 
  -2  23   6       72.81       66.43     16.67 o 
  -1  23   6        3.53        3.27      3.82 o 
   0  23   6        1.32        1.71      3.12 o 
   1  23   6       65.49       60.25     11.58 o 
   2  23   6      183.66      195.69     15.48 o 
  -2  24   6        0.42        2.25      3.05 o 
  -1  24   6      373.68      403.10     21.64 o 
   0  24   6        7.95        8.98      3.76 o 
   1  24   6      152.71      160.22     14.29 o 
   2  24   6        7.96        5.68      3.42 o 
  -2  25   6       10.27       10.78      4.60 o 
  -1  25   6       49.47       36.67     12.01 o 
   0  25   6        8.80        7.72      3.43 o 
   1  25   6      122.71      122.67     11.34 o 
  -1  26   6      580.20      613.51     30.85 o 
   0  26   6       99.70       73.32     22.87 o 
   1  26   6        1.14        3.94      2.90 o 
  -5   0   7       55.27       32.89     16.71 o 
  -3   0   7       78.00       83.01     14.03 o 
  -1   0   7     2625.17     2673.65     67.75 o 
   1   0   7     2807.89     3147.53     50.19 o 
   3   0   7      269.85      289.93     20.06 o 
   5   0   7       95.61       81.56     18.99 o 
  -5   1   7       32.93       19.51      6.69 o 
  -4   1   7      296.75      283.38     16.11 o 
  -3   1   7     1033.43      953.26     50.19 o 
  -2   1   7       21.68       20.59      3.09 o 
  -1   1   7      179.64      153.73      6.45 o 
   0   1   7      782.06      783.68     10.43 o 
   1   1   7        6.94        5.80      1.21 o 
   2   1   7      212.22      187.68      4.44 o 
   3   1   7       38.21       32.82      7.04 o 
   4   1   7        0.57        4.85      1.74 o 
   5   1   7      136.84      159.74     29.31 o 
  -5   2   7        0.53        0.58      4.96 o 
  -4   2   7        9.90        7.95      2.86 o 
  -3   2   7      147.45      137.77      6.86 o 
  -2   2   7       14.61       16.63      2.72 o 
  -1   2   7      476.07      488.24     11.73 o 
   0   2   7      138.05      150.06      4.94 o 
   1   2   7     1915.29     1853.58     29.47 o 
   2   2   7        0.09        0.45      0.92 o 
   3   2   7      293.28      321.02     10.74 o 
   4   2   7      252.48      242.71     20.12 o 
   5   2   7        7.72        2.85      6.93 o 
  -5   3   7        1.15        3.60      3.50 o 
  -4   3   7      165.00      168.22      9.91 o 
  -3   3   7       34.33       28.65      3.52 o 
  -2   3   7       12.97       16.08      2.73 o 
  -1   3   7        8.60        4.44      1.49 o 
   0   3   7       24.15       20.52      3.73 o 
   1   3   7      346.97      315.25      7.60 o 
   2   3   7     1272.91     1272.45     36.39 o 
   3   3   7      645.66      641.31     19.32 o 
   4   3   7       69.47       53.94     16.20 o 
   5   3   7       19.83       24.06     11.13 o 
  -5   4   7        1.96        4.41      3.88 o 
  -4   4   7       67.38       65.85     11.73 o 
  -3   4   7       80.72       65.37      9.76 o 
  -2   4   7      404.67      365.72      8.48 o 
  -1   4   7        1.17        4.42      1.06 o 
   0   4   7        2.47        9.47      2.04 o 
   1   4   7      216.38      194.93      5.33 o 
   2   4   7       77.09       67.63      9.50 o 
   3   4   7      387.69      399.75     14.98 o 
   4   4   7      179.62      200.86     17.22 o 
   5   4   7      155.86      172.22     18.95 o 
  -5   5   7      115.59      116.47     16.37 o 
  -4   5   7       50.21       49.55      7.20 o 
  -3   5   7        1.67        3.44      2.14 o 
  -2   5   7     1176.02     1250.02     21.71 o 
  -1   5   7       68.51       76.15      9.26 o 
   0   5   7       19.03       25.09      4.02 o 
   1   5   7     1106.62     1139.02     19.38 o 
   2   5   7      927.03      929.96     17.51 o 
   3   5   7      523.81      538.31     17.04 o 
   4   5   7        5.06        8.56      4.27 o 
   5   5   7       26.55       19.35     10.02 o 
  -5   6   7      369.16      364.04     20.37 o 
  -4   6   7      294.79      327.97     14.10 o 
  -3   6   7       44.90       38.38      6.88 o 
  -2   6   7       58.09       67.05      4.75 o 
  -1   6   7     1092.12     1017.92     31.10 o 
   0   6   7      349.87      337.78      8.40 o 
   1   6   7      217.80      215.56      5.03 o 
   2   6   7       87.04       80.60      6.31 o 
   3   6   7        0.92        5.76      2.33 o 
   4   6   7        0.98        4.24      4.42 o 
   5   6   7        0.06        0.77      3.45 o 
  -5   7   7       70.92       56.39     18.24 o 
  -4   7   7       54.57       50.24      8.97 o 
  -3   7   7      145.04      141.57      7.82 o 
  -2   7   7      772.11      736.38     20.65 o 
  -1   7   7      648.92      585.18     12.08 o 
   0   7   7        0.12        2.15      1.54 o 
   1   7   7      145.89      141.66      3.37 o 
   2   7   7      564.92      610.19     18.84 o 
   3   7   7       20.60       19.55      4.16 o 
   4   7   7       41.77       35.83     15.32 o 
   5   7   7       11.19        8.16      6.44 o 
  -5   8   7       18.75       16.26      5.81 o 
  -4   8   7      151.51      166.01     11.41 o 
  -3   8   7      361.04      348.30     14.07 o 
  -2   8   7      174.37      150.77      8.07 o 
  -1   8   7      712.25      628.04     12.76 o 
   0   8   7      556.38      492.53     11.61 o 
   1   8   7       13.47       15.63      2.23 o 
   2   8   7        0.57        2.63      2.03 o 
   3   8   7      478.43      466.53     14.14 o 
   4   8   7      459.51      502.84     37.20 o 
   5   8   7       19.21       13.33      5.78 o 
  -5   9   7       18.15       20.65      6.61 o 
  -4   9   7       52.59       35.23     12.11 o 
  -3   9   7       10.94        9.34      2.99 o 
  -2   9   7      273.98      251.44     10.53 o 
  -1   9   7      856.14      859.75     17.35 o 
   0   9   7       25.47       22.75      3.94 o 
   1   9   7       19.65       14.82      2.37 o 
   2   9   7      349.03      379.07     13.06 o 
   3   9   7        1.58        2.46      3.24 o 
   4   9   7        8.96        8.65      4.14 o 
  -5  10   7       10.46        9.95      4.00 o 
  -4  10   7      403.27      414.58     15.00 o 
  -3  10   7      419.86      424.78     12.45 o 
  -2  10   7       38.20       41.32      3.50 o 
  -1  10   7        0.14        2.66      1.65 o 
   0  10   7      438.77      396.85     15.79 o 
   1  10   7       45.75       51.04      4.05 o 
   2  10   7       79.45       88.11     14.70 o 
   3  10   7      218.13      232.00     13.69 o 
   4  10   7      615.04      702.93     39.88 o 
  -5  11   7        4.37        5.42      3.50 o 
  -4  11   7      184.00      189.95     10.80 o 
  -3  11   7       32.25       35.86      7.51 o 
  -2  11   7      255.04      274.36      9.43 o 
  -1  11   7       27.76       37.70      5.68 o 
   0  11   7      684.65      666.11     15.99 o 
   1  11   7        2.29        3.02      0.98 o 
   2  11   7       40.12       50.90     11.17 o 
   3  11   7       11.01        5.38      2.54 o 
   4  11   7        9.87       12.95      5.69 o 
  -4  12   7      169.88      187.32     18.60 o 
  -3  12   7       24.83       25.97      5.87 o 
  -2  12   7       14.47       16.50      3.34 o 
  -1  12   7      535.36      556.22     13.90 o 
   0  12   7      524.80      517.17     12.82 o 
   1  12   7       37.11       39.19      5.68 o 
   2  12   7      534.99      525.44     20.05 o 
   3  12   7       68.99       75.23     16.95 o 
   4  12   7      386.78      426.95     32.32 o 
  -4  13   7      165.14      159.88     10.11 o 
  -3  13   7      677.34      739.00     23.55 o 
  -2  13   7       24.15       29.04      5.35 o 
  -1  13   7      257.63      256.84      7.82 o 
   0  13   7      417.60      348.40     12.03 o 
   1  13   7        0.33        2.22      1.10 o 
   2  13   7       72.61       44.27     26.99 o 
   3  13   7        5.11        5.65      3.36 o 
   4  13   7       32.25       17.47      6.89 o 
  -4  14   7      183.32      178.35     12.11 o 
  -3  14   7       11.20       10.12      4.33 o 
  -2  14   7       89.21       98.90     17.32 o 
  -1  14   7      238.14      231.65      8.58 o 
   0  14   7      618.06      613.10     13.46 o 
   1  14   7       25.27       30.49      5.24 o 
   2  14   7        9.93        7.63      3.42 o 
   3  14   7        2.17        5.37      3.53 o 
   4  14   7      220.81      227.60     13.21 o 
  -4  15   7       18.48       20.71      5.66 o 
  -3  15   7       87.50      107.40     12.09 o 
  -2  15   7       63.23       64.41     12.73 o 
  -1  15   7      367.08      367.06     11.59 o 
   0  15   7      207.91      201.26      8.44 o 
   1  15   7      267.73      254.50      9.60 o 
   2  15   7       83.03       83.97     16.91 o 
   3  15   7       63.12       58.17     13.93 o 
   4  15   7       38.19       33.91     10.90 o 
  -4  16   7       25.57       20.87      8.03 o 
  -3  16   7        0.79        1.70      2.60 o 
  -2  16   7       17.23       18.70      4.13 o 
  -1  16   7      184.66      191.03      7.88 o 
   0  16   7      227.93      195.87     28.35 o 
   1  16   7      156.97      132.19     10.02 o 
   2  16   7        4.81        6.50      3.06 o 
   3  16   7      237.67      257.53     16.52 o 
   4  16   7       38.04       28.42      9.68 o 
  -4  17   7       16.86       18.88      5.63 o 
  -3  17   7       21.05       19.54      5.31 o 
  -2  17   7        4.95        5.90      2.81 o 
  -1  17   7        1.06        2.21      1.77 o 
   0  17   7      270.28      295.60      8.30 o 
   1  17   7     1280.80     1307.32     17.62 o 
   2  17   7      198.04      204.20     13.73 o 
   3  17   7       64.37       55.36     14.92 o 
  -3  18   7       50.57       46.50     12.79 o 
  -2  18   7       11.82       11.98      3.37 o 
  -1  18   7       71.81       76.07      7.06 o 
   0  18   7       53.05       48.46      6.69 o 
   1  18   7       49.14       43.28      8.10 o 
   2  18   7       10.48       13.94      4.78 o 
   3  18   7      138.10      155.03     15.32 o 
  -3  19   7       51.95       41.64     15.95 o 
  -2  19   7        5.23        8.78      3.00 o 
  -1  19   7      292.17      293.16     11.69 o 
   0  19   7       34.87       28.27      7.02 o 
   1  19   7      356.09      367.43     12.84 o 
   2  19   7       16.63       17.73      4.80 o 
   3  19   7      129.44      119.10     14.76 o 
  -3  20   7       12.56       12.13      4.85 o 
  -2  20   7        3.00        4.26      2.82 o 
  -1  20   7       29.03       26.30      4.90 o 
   0  20   7      241.19      229.38     10.99 o 
   1  20   7      262.60      266.34     13.13 o 
   2  20   7       13.72       16.76      4.57 o 
   3  20   7      149.94      157.58     16.58 o 
  -3  21   7      166.39      184.64     16.23 o 
  -2  21   7       27.69       22.27      8.69 o 
  -1  21   7      112.80      117.54     11.97 o 
   0  21   7        0.62        2.25      2.67 o 
   1  21   7      111.42      115.64     12.68 o 
   2  21   7        4.67        6.02      4.88 o 
  -2  22   7       42.16       36.73      9.78 o 
  -1  22   7       59.60       45.87     14.67 o 
   0  22   7      229.01      239.04     12.24 o 
   1  22   7      422.22      453.94     20.89 o 
   2  22   7       29.06       24.69      9.51 o 
  -2  23   7       79.68       54.80     17.34 o 
  -1  23   7       41.51       33.82      8.22 o 
   0  23   7       23.91       23.53      7.62 o 
   1  23   7        2.24       -1.05      3.42 o 
   2  23   7       15.80       16.32      6.72 o 
  -1  24   7       83.57       85.60     17.12 o 
   0  24   7      270.99      260.85     15.23 o 
   1  24   7       46.63       32.83     14.29 o 
  -1  25   7       59.57       38.51     13.63 o 
   0  25   7        2.42        2.84      3.86 o 
  -4   0   8      428.43      435.10     32.62 o 
  -2   0   8       41.03       35.39      7.72 o 
   0   0   8      349.76      346.50     13.75 o 
   2   0   8      830.31      844.89     37.43 o 
   4   0   8      407.63      459.20     39.47 o 
  -5   1   8        3.22        5.44      4.45 o 
  -4   1   8        0.67        5.16      5.04 o 
  -3   1   8      284.62      285.09      9.37 o 
  -2   1   8       73.06       67.71      5.42 o 
  -1   1   8      169.31      184.82      6.17 o 
   0   1   8     1163.09     1152.18     22.26 o 
   1   1   8        4.42        5.39      1.15 o 
   2   1   8     1594.41     1600.24     41.18 o 
   3   1   8        6.21        7.29      2.88 o 
   4   1   8       72.09       59.93     16.99 o 
  -5   2   8        4.11        6.93      3.72 o 
  -4   2   8      458.61      475.07     18.15 o 
  -3   2   8        9.48        8.86      2.74 o 
  -2   2   8      287.31      281.88      9.37 o 
  -1   2   8        1.22        2.40      2.05 o 
   0   2   8     1791.91     1767.61     32.32 o 
   1   2   8       86.82       91.20      5.53 o 
   2   2   8      333.71      315.88     13.31 o 
   3   2   8      298.04      301.53     12.73 o 
   4   2   8      186.64      212.64     17.35 o 
  -5   3   8        1.39        4.25      2.53 o 
  -4   3   8       15.60       22.08      7.09 o 
  -3   3   8     1643.83     1660.25     24.18 o 
  -2   3   8      544.45      491.46     13.34 o 
  -1   3   8        0.23        3.70      2.11 o 
   0   3   8       31.03       38.63      5.59 o 
   1   3   8      639.03      636.69     11.92 o 
   2   3   8      181.50      158.58      8.85 o 
   3   3   8      235.14      220.15     11.16 o 
   4   3   8        1.39        2.62      4.13 o 
  -5   4   8      215.98      231.96     14.27 o 
  -4   4   8       63.41       59.61     13.15 o 
  -3   4   8        2.13        4.24      2.79 o 
  -2   4   8      799.53      709.90     17.03 o 
  -1   4   8      560.50      546.30     12.66 o 
   0   4   8     1816.11     1824.39     33.93 o 
   1   4   8        2.57        4.82      1.52 o 
   2   4   8        8.50        6.44      2.26 o 
   3   4   8       32.93       33.54      7.37 o 
   4   4   8      106.06      122.49     15.21 o 
  -5   5   8       75.07       52.23     23.29 o 
  -4   5   8      135.54      140.77      9.54 o 
  -3   5   8       71.41       76.43     11.42 o 
  -2   5   8      877.02      897.78     21.02 o 
  -1   5   8      168.79      198.70      6.92 o 
   0   5   8       31.47       34.43      5.96 o 
   1   5   8      392.08      377.65      7.78 o 
   2   5   8       99.60       94.80      6.00 o 
   3   5   8        4.17        5.07      2.15 o 
   4   5   8       99.89      107.10     19.14 o 
  -5   6   8       82.01       54.81     20.62 o 
  -4   6   8        0.04        4.10      2.49 o 
  -3   6   8      114.33      109.13     10.35 o 
  -2   6   8        0.10        1.97      1.90 o 
  -1   6   8      149.11      144.69      6.01 o 
   0   6   8      580.65      564.46     12.18 o 
   1   6   8      167.77      146.52      8.40 o 
   2   6   8      157.29      166.31      8.38 o 
   3   6   8      512.03      516.28     18.79 o 
   4   6   8      129.18      108.00     33.06 o 
  -5   7   8       42.61       27.81     11.95 o 
  -4   7   8        3.54        2.89      2.63 o 
  -3   7   8       43.78       51.34     11.53 o 
  -2   7   8      289.37      285.49      8.79 o 
  -1   7   8       76.70       99.01      8.68 o 
   0   7   8      116.06      112.31      4.97 o 
   1   7   8     1325.34     1324.06     36.22 o 
   2   7   8     1535.79     1479.44     53.73 o 
   3   7   8      102.49      113.85     10.05 o 
   4   7   8      130.17      127.67     29.70 o 
  -4   8   8       79.93       78.09      9.47 o 
  -3   8   8       17.86       18.18      4.93 o 
  -2   8   8      940.24      981.26     20.06 o 
  -1   8   8      437.28      409.39     11.72 o 
   0   8   8        1.25        2.27      2.03 o 
   1   8   8       11.03        6.99      1.64 o 
   2   8   8      179.16      146.42      6.64 o 
   3   8   8      462.88      496.72     20.11 o 
   4   8   8      403.04      399.52     23.77 o 
  -4   9   8      231.71      264.47     14.90 o 
  -3   9   8      801.14      866.98     23.62 o 
  -2   9   8      234.01      245.10      9.55 o 
  -1   9   8       47.51       79.00     10.23 o 
   0   9   8      408.33      398.38     10.57 o 
   1   9   8      629.89      614.50     13.62 o 
   2   9   8      668.54      704.85     25.24 o 
   3   9   8      123.64      131.06     12.51 o 
   4   9   8        1.59        4.40      4.41 o 
  -4  10   8       47.50       42.85     11.08 o 
  -3  10   8      287.96      293.69     12.65 o 
  -2  10   8      310.61      298.60     11.45 o 
  -1  10   8      773.12      795.95     17.15 o 
   0  10   8       75.37       86.16      7.83 o 
   1  10   8      212.48      195.66      7.41 o 
   2  10   8      114.38      136.83     19.97 o 
   3  10   8      184.17      204.37     11.45 o 
   4  10   8        4.38        4.33      4.16 o 
  -4  11   8        4.26        8.22      3.35 o 
  -3  11   8      149.37      148.11     10.95 o 
  -2  11   8        8.51        8.41      3.23 o 
  -1  11   8     1171.88     1187.90     24.18 o 
   0  11   8       30.64       33.42      5.31 o 
   1  11   8       20.61       19.50      3.66 o 
   2  11   8      101.67      115.33     10.95 o 
   3  11   8      324.48      295.75     16.50 o 
   4  11   8        9.08        8.84      6.39 o 
  -4  12   8        6.62        6.33      3.12 o 
  -3  12   8      142.73      144.51      8.84 o 
  -2  12   8      111.37      113.86     15.92 o 
  -1  12   8      871.69      864.39     23.76 o 
   0  12   8        4.39        3.08      1.64 o 
   1  12   8      554.57      482.73     29.35 o 
   2  12   8      121.77      103.32     16.08 o 
   3  12   8     1264.56     1418.34     28.48 o 
   4  12   8      272.66      336.56     20.12 o 
  -4  13   8       12.66        8.79      3.22 o 
  -3  13   8        6.59        8.14      3.91 o 
  -2  13   8        2.08        5.35      3.08 o 
  -1  13   8      281.58      274.17      9.01 o 
   0  13   8      625.23      633.33     17.45 o 
   1  13   8       23.27       25.79      5.32 o 
   2  13   8       52.65       58.27     11.33 o 
   3  13   8      192.37      186.30     13.68 o 
   4  13   8        0.42        3.12      5.97 o 
  -4  14   8      263.80      288.06     14.04 o 
  -3  14   8       47.46       52.17     12.10 o 
  -2  14   8        0.17        2.69      2.51 o 
  -1  14   8      291.51      286.86      8.09 o 
   0  14   8       19.53       19.31      3.82 o 
   1  14   8        2.26        3.66      2.24 o 
   2  14   8       51.43       45.80     11.78 o 
   3  14   8      370.39      383.61     21.02 o 
   4  14   8      222.97      236.14     17.08 o 
  -4  15   8        0.15        3.40      3.53 o 
  -3  15   8      746.54      786.04     33.47 o 
  -2  15   8      215.29      233.80     10.34 o 
  -1  15   8       56.10       53.42      8.05 o 
   0  15   8        0.29        3.08      1.69 o 
   1  15   8      307.76      302.05     12.51 o 
   2  15   8      185.56      201.77     10.91 o 
   3  15   8       22.65       24.35      7.97 o 
  -3  16   8       45.25       31.38     10.72 o 
  -2  16   8        0.69        2.89      2.77 o 
  -1  16   8       14.45       13.69      2.87 o 
   0  16   8      275.23      292.46     10.19 o 
   1  16   8        8.53        5.89      2.70 o 
   2  16   8       36.07       25.25      6.34 o 
   3  16   8       86.26       78.49     21.68 o 
  -3  17   8      114.26      110.56     12.91 o 
  -2  17   8      904.48      994.31     27.84 o 
  -1  17   8       16.34       14.63      3.90 o 
   0  17   8        1.03        1.80      1.61 o 
   1  17   8      241.75      260.21     12.79 o 
   2  17   8      255.09      271.44     15.18 o 
   3  17   8        7.13        9.24      3.09 o 
  -3  18   8       38.15       26.93      7.36 o 
  -2  18   8       91.85       82.17     18.40 o 
  -1  18   8       18.11       19.07      5.67 o 
   0  18   8      231.36      250.65     11.81 o 
   1  18   8       71.45       66.40     16.02 o 
   2  18   8       31.15       30.12      7.83 o 
   3  18   8       26.42       20.86      8.54 o 
  -3  19   8       74.82       64.31     10.32 o 
  -2  19   8      537.83      592.82     23.54 o 
  -1  19   8       70.16       69.21      8.19 o 
   0  19   8        3.57        4.75      2.89 o 
   1  19   8        7.72        6.22      5.03 o 
   2  19   8       70.78       59.99     17.21 o 
   3  19   8       30.64       19.91      8.23 o 
  -3  20   8       12.60       11.25      4.73 o 
  -2  20   8      228.55      233.20     13.74 o 
  -1  20   8       12.55       10.07      3.11 o 
   0  20   8      107.07      105.48     10.58 o 
   1  20   8        0.02        4.80      3.84 o 
   2  20   8      274.08      290.32     15.96 o 
  -2  21   8        0.05        2.00      3.51 o 
  -1  21   8       85.31       61.19     17.53 o 
   0  21   8       98.68       94.60      7.84 o 
   1  21   8        6.51        9.24      4.50 o 
   2  21   8      263.69      318.92     16.51 o 
  -2  22   8      106.88       98.98     10.20 o 
  -1  22   8      188.98      204.75     13.92 o 
   0  22   8       38.55       31.84      9.96 o 
   1  22   8        5.21        4.00      4.01 o 
   2  22   8      352.07      367.17     34.41 o 
  -1  23   8       16.82       11.05      4.37 o 
   0  23   8        2.27        1.51      4.76 o 
   1  23   8       21.55       17.66      6.95 o 
   0  24   8      117.08      109.19     20.02 o 
  -3   0   9      351.14      303.40     22.81 o 
  -1   0   9     1105.10     1115.04     35.09 o 
   1   0   9       51.12       70.43     12.57 o 
   3   0   9       94.94       80.63     24.55 o 
  -4   1   9      269.38      275.06     21.34 o 
  -3   1   9      844.39      876.50     20.73 o 
  -2   1   9      121.81      109.91      5.58 o 
  -1   1   9      105.38       98.05      6.95 o 
   0   1   9      342.80      368.32     10.25 o 
   1   1   9      546.91      542.71     12.31 o 
   2   1   9      158.33      139.75     10.24 o 
   3   1   9       15.40       16.12      5.28 o 
   4   1   9       16.59       18.50      9.74 o 
  -4   2   9      105.93       83.44     25.72 o 
  -3   2   9        5.00        6.24      3.73 o 
  -2   2   9       14.15       19.57      3.89 o 
  -1   2   9      216.59      225.64      7.45 o 
   0   2   9     1326.06     1352.06     29.00 o 
   1   2   9      363.22      333.10     16.13 o 
   2   2   9      364.91      368.13     12.36 o 
   3   2   9      417.89      405.14     17.40 o 
   4   2   9      431.42      436.68     32.61 o 
  -4   3   9        0.16        2.00      5.80 o 
  -3   3   9      182.34      174.02      9.64 o 
  -2   3   9      222.75      196.72      8.61 o 
  -1   3   9      103.96      107.41      9.28 o 
   0   3   9       53.06       57.47      7.39 o 
   1   3   9     3358.40     3485.75     31.88 o 
   2   3   9      159.09      146.42     10.99 o 
   3   3   9      260.62      248.55     17.01 o 
   4   3   9        1.78        7.54      4.32 o 
  -4   4   9      227.70      245.05     19.40 o 
  -3   4   9       59.04       56.06     15.09 o 
  -2   4   9      273.74      282.08     10.04 o 
  -1   4   9        3.06        4.28      2.51 o 
   0   4   9      171.09      167.32      7.60 o 
   1   4   9       90.72       92.04      7.94 o 
   2   4   9      383.61      374.94     10.70 o 
   3   4   9      518.22      560.51     24.84 o 
   4   4   9       32.00       32.46      9.54 o 
  -4   5   9      466.84      492.32     23.14 o 
  -3   5   9       38.60       36.43      8.00 o 
  -2   5   9      183.20      197.07      8.40 o 
  -1   5   9     1127.63     1084.54     22.03 o 
   0   5   9        0.88        2.15      2.36 o 
   1   5   9     1138.56     1151.58     22.98 o 
   2   5   9      116.43      100.04      5.86 o 
   3   5   9       63.81       63.25     17.67 o 
   4   5   9        0.24        3.62      2.76 o 
  -4   6   9      286.29      296.17     17.27 o 
  -3   6   9        4.56       10.14      3.98 o 
  -2   6   9        0.68        2.69      2.19 o 
  -1   6   9     1290.77     1308.63     25.75 o 
   0   6   9      502.97      531.51     12.73 o 
   1   6   9      421.69      430.06     11.41 o 
   2   6   9        3.12        3.40      2.07 o 
   3   6   9      320.45      334.09     18.27 o 
   4   6   9       24.42       22.41      7.91 o 
  -4   7   9      328.84      329.31     15.29 o 
  -3   7   9        8.24       14.01      4.41 o 
  -2   7   9      732.07      711.81     21.74 o 
  -1   7   9       99.11      108.63     12.21 o 
   0   7   9       29.01       35.29      5.39 o 
   1   7   9      211.72      206.48      8.19 o 
   2   7   9      338.49      330.55     13.00 o 
   3   7   9        8.31        7.81      5.20 o 
   4   7   9      116.84      105.08     28.35 o 
  -4   8   9      323.49      360.60     16.49 o 
  -3   8   9       35.80       31.69      8.93 o 
  -2   8   9      428.12      417.79     12.40 o 
  -1   8   9      868.93      827.67     22.01 o 
   0   8   9      957.34      981.41     19.95 o 
   1   8   9       76.54       76.07      4.41 o 
   2   8   9      393.60      406.57     26.04 o 
   3   8   9       54.93       49.36     11.57 o 
   4   8   9      180.93      188.63     16.62 o 
  -4   9   9       94.64       73.62     20.74 o 
  -3   9   9        5.95       10.25      4.38 o 
  -2   9   9      274.51      284.95     11.75 o 
  -1   9   9        5.67       10.62      2.52 o 
   0   9   9      349.56      330.07     10.45 o 
   1   9   9      107.90      104.61      6.91 o 
   2   9   9       22.62       15.13      5.61 o 
   3   9   9        4.58        3.85      5.57 o 
   4   9   9       72.51       56.96     23.51 o 
  -4  10   9      122.87      124.61     14.47 o 
  -3  10   9        0.13        4.82      2.41 o 
  -2  10   9      499.80      500.12     15.28 o 
  -1  10   9       82.34       80.24      7.18 o 
   0  10   9      147.15      140.36      6.59 o 
   1  10   9       58.75       43.28      4.97 o 
   2  10   9       83.41       81.48     12.56 o 
   3  10   9       20.31       29.77      7.80 o 
   4  10   9       51.02       34.99     12.34 o 
  -4  11   9       49.93       45.63     12.92 o 
  -3  11   9       18.92       14.76      4.14 o 
  -2  11   9      598.26      623.80     21.18 o 
  -1  11   9       53.28       42.49      6.70 o 
   0  11   9      900.65      927.06     18.35 o 
   1  11   9      131.37      100.07      6.49 o 
   2  11   9      432.33      423.75     18.06 o 
   3  11   9        0.31        3.37      4.11 o 
   4  11   9      173.32      195.38     19.09 o 
  -4  12   9        8.33       10.44      3.94 o 
  -3  12   9       45.35       32.35      7.71 o 
  -2  12   9       96.81      123.41     13.16 o 
  -1  12   9      346.74      354.66     10.64 o 
   0  12   9        2.43        2.44      1.86 o 
   1  12   9       27.16       31.47      6.29 o 
   2  12   9        2.48        2.41      3.09 o 
   3  12   9        6.22        9.56      4.88 o 
  -4  13   9       81.23       46.35     18.86 o 
  -3  13   9      972.06     1089.65     21.91 o 
  -2  13   9      625.82      652.70     23.33 o 
  -1  13   9      108.27      107.09      7.35 o 
   0  13   9      575.09      550.27     13.97 o 
   1  13   9        3.19        6.81      3.09 o 
   2  13   9      273.63      287.39     12.06 o 
   3  13   9      137.82      149.93     12.54 o 
  -3  14   9       20.69       13.81      4.27 o 
  -2  14   9      133.42      141.89     11.38 o 
  -1  14   9      346.43      369.25     13.78 o 
   0  14   9       27.56       29.58      5.08 o 
   1  14   9       62.92       85.28     16.17 o 
   2  14   9        5.90        5.61      2.87 o 
   3  14   9       15.95        9.36      4.50 o 
  -3  15   9      149.50      143.34     10.72 o 
  -2  15   9      577.91      626.10     19.21 o 
  -1  15   9      111.24       91.75     14.77 o 
   0  15   9        4.10        4.55      2.19 o 
   1  15   9       23.92       27.59      7.78 o 
   2  15   9        2.99        3.61      3.40 o 
   3  15   9       30.93       16.86      5.89 o 
  -3  16   9      123.07      113.29     11.57 o 
  -2  16   9       37.41       26.81      6.78 o 
  -1  16   9      317.73      350.80     12.31 o 
   0  16   9      676.13      660.63     20.44 o 
   1  16   9        0.86        2.55      4.11 o 
   2  16   9       82.69       31.05     24.08 o 
   3  16   9      502.86      606.91     31.04 o 
  -3  17   9        2.78        2.75      3.68 o 
  -2  17   9       17.62       12.63      4.53 o 
  -1  17   9      147.58      144.48      9.09 o 
   0  17   9      108.84       94.18      9.98 o 
   1  17   9      102.13      119.11      9.34 o 
   2  17   9       16.93       13.06      5.71 o 
   3  17   9       92.04       73.66     35.56 o 
  -3  18   9       75.86       51.67     20.74 o 
  -2  18   9        0.78        8.54      6.95 o 
  -1  18   9      584.59      560.95     24.77 o 
   0  18   9       52.52       23.97      9.10 o 
   1  18   9       23.05       13.57      5.28 o 
   2  18   9       10.27       11.87      4.22 o 
  -2  19   9        8.50        7.46      3.84 o 
  -1  19   9        5.34        6.99      4.63 o 
   0  19   9       39.26       31.52      8.31 o 
   1  19   9       91.52       77.76     18.81 o 
   2  19   9       10.70       12.71      4.30 o 
  -2  20   9       49.94       35.97     13.25 o 
  -1  20   9      133.06      128.75     14.96 o 
   0  20   9       18.23       20.95      7.92 o 
   1  20   9      158.63      142.13     10.96 o 
   2  20   9       17.07       10.17      4.79 o 
  -1  21   9      431.22      442.82     20.40 o 
   0  21   9        0.08        4.67      4.52 o 
   1  21   9      452.48      492.10     26.81 o 
  -1  22   9       75.70       52.52     20.32 o 
   0  22   9        1.02        1.18      4.92 o 
  -4   0  10       73.57       67.65     32.96 o 
  -2   0  10       29.90       27.76      7.88 o 
   0   0  10      184.83      210.70     34.03 o 
   2   0  10      344.66      335.21     19.11 o 
   4   0  10      211.75      229.75     84.76 o 
  -4   1  10       68.21       57.19     16.22 o 
  -3   1  10      107.02      104.96      9.35 o 
  -2   1  10       48.09       53.98     10.61 o 
  -1   1  10      251.95      231.46     10.62 o 
   0   1  10     1580.83     1536.09     41.95 o 
   1   1  10       14.89       17.90      3.57 o 
   2   1  10      228.15      222.50     13.52 o 
   3   1  10      108.69       83.72     18.41 o 
   4   1  10        5.23        3.69      5.49 o 
  -4   2  10      230.12      228.52     13.97 o 
  -3   2  10        2.90        4.88      2.51 o 
  -2   2  10       55.90       54.36     10.07 o 
  -1   2  10       13.35       13.72      3.05 o 
   0   2  10      179.75      171.49      8.60 o 
   1   2  10       27.95       20.71      4.70 o 
   2   2  10       52.42       57.08     11.91 o 
   3   2  10      100.65       86.80     22.88 o 
   4   2  10      425.09      471.30     45.99 o 
  -4   3  10      116.44      151.04     12.47 o 
  -3   3  10      459.70      424.98     14.87 o 
  -2   3  10      115.33      130.58      6.30 o 
  -1   3  10        6.50        6.29      2.70 o 
   0   3  10        0.06        1.75      2.59 o 
   1   3  10        4.30        4.41      2.06 o 
   2   3  10        6.65       13.44      3.17 o 
   3   3  10       11.48        6.90      7.14 o 
   4   3  10       13.88        5.20      4.74 o 
  -4   4  10       22.52       16.83      6.89 o 
  -3   4  10       32.03       22.18      6.07 o 
  -2   4  10      174.32      160.28      7.10 o 
  -1   4  10      612.99      632.95     14.09 o 
   0   4  10      118.28      114.45      6.94 o 
   1   4  10      293.17      274.53      8.30 o 
   2   4  10        0.67        1.41      1.88 o 
   3   4  10       12.53       21.91     10.79 o 
   4   4  10      123.05       87.47     37.13 o 
  -4   5  10       83.77       59.96     21.72 o 
  -3   5  10       14.25       21.01      4.96 o 
  -2   5  10       68.06       86.27      7.88 o 
  -1   5  10        7.21       10.42      3.27 o 
   0   5  10        1.64        3.06      1.77 o 
   1   5  10       27.50       22.91      4.60 o 
   2   5  10        1.74        2.47      1.60 o 
   3   5  10       37.29       40.72     10.95 o 
   4   5  10       60.73       31.52     24.79 o 
  -4   6  10       36.05       30.81      9.84 o 
  -3   6  10       17.94       15.47      4.15 o 
  -2   6  10       37.56       31.03      6.10 o 
  -1   6  10      999.16     1033.01     20.25 o 
   0   6  10        9.00       14.83      3.50 o 
   1   6  10       84.97       70.84      4.65 o 
   2   6  10      117.68       95.56     10.07 o 
   3   6  10      304.13      316.41     24.81 o 
   4   6  10        4.40        4.15      7.19 o 
  -4   7  10       20.67       20.35      8.00 o 
  -3   7  10       21.87       23.89      4.96 o 
  -2   7  10      183.74      178.08     11.54 o 
  -1   7  10       10.21       12.80      3.24 o 
   0   7  10        6.78        7.77      2.08 o 
   1   7  10      516.95      545.87     15.70 o 
   2   7  10      985.31     1000.01     33.22 o 
   3   7  10      128.49      112.64     35.08 o 
  -4   8  10        7.16        3.57      4.26 o 
  -3   8  10       16.46       14.57      4.63 o 
  -2   8  10      170.44      148.31     13.16 o 
  -1   8  10      266.78      290.05      9.47 o 
   0   8  10       21.62       20.02      4.27 o 
   1   8  10        0.01        3.01      2.37 o 
   2   8  10      246.61      230.27     15.19 o 
   3   8  10      161.23      171.07     27.63 o 
  -4   9  10      116.66      134.33     12.35 o 
  -3   9  10      365.33      353.30     17.27 o 
  -2   9  10      403.19      424.60     14.61 o 
  -1   9  10        8.88        6.63      2.73 o 
   0   9  10       17.28       13.95      3.23 o 
   1   9  10      164.38      153.81     10.38 o 
   2   9  10      168.73      158.24     10.57 o 
   3   9  10       23.21       23.96      5.94 o 
  -4  10  10       13.15        8.19      2.82 o 
  -3  10  10       15.08       10.78      4.98 o 
  -2  10  10       31.79       23.58      4.75 o 
  -1  10  10      107.09      130.76      7.85 o 
   0  10  10      130.75      123.46      6.88 o 
   1  10  10      138.32      134.68     12.98 o 
   2  10  10      269.65      277.66     12.58 o 
   3  10  10       64.88       55.53     23.98 o 
  -3  11  10      526.08      567.38     22.66 o 
  -2  11  10      349.64      325.65     12.10 o 
  -1  11  10      318.37      306.73     10.98 o 
   0  11  10       19.73       23.89      5.49 o 
   1  11  10      131.91      131.08      8.72 o 
   2  11  10      351.31      348.52     18.58 o 
   3  11  10        0.75        0.31      6.24 o 
  -3  12  10       71.81       64.41     18.47 o 
  -2  12  10        5.64        5.80      3.38 o 
  -1  12  10      451.40      450.03     15.45 o 
   0  12  10        0.89        3.59      1.77 o 
   1  12  10      435.82      388.01     15.45 o 
   2  12  10       50.82       37.26      9.02 o 
   3  12  10      639.71      681.85     21.70 o 
  -3  13  10       82.21       69.83     16.16 o 
  -2  13  10       12.39       15.17      4.40 o 
  -1  13  10        0.07        4.72      2.97 o 
   0  13  10      144.16      150.64      8.18 o 
   1  13  10      200.99      216.18     11.65 o 
   2  13  10      223.53      247.80     15.75 o 
   3  13  10       88.16       55.42     25.99 o 
  -3  14  10      118.45       89.09     12.51 o 
  -2  14  10       69.53       61.23     13.72 o 
  -1  14  10       70.91       54.18     14.10 o 
   0  14  10      119.89      107.79      7.92 o 
   1  14  10       14.15       15.67      5.41 o 
   2  14  10        7.83       12.43      4.40 o 
   3  14  10        4.92        9.48      5.34 o 
  -3  15  10      134.88      128.41     10.56 o 
  -2  15  10       50.58       44.33     10.42 o 
  -1  15  10       87.56       82.21      8.56 o 
   0  15  10       41.96       19.09      6.69 o 
   1  15  10      215.85      235.35     15.55 o 
   2  15  10      306.60      325.32     17.01 o 
  -2  16  10       91.99       79.19     22.44 o 
  -1  16  10        0.39        5.17      2.56 o 
   0  16  10      574.66      584.57     30.02 o 
   1  16  10        7.28        7.53      3.93 o 
   2  16  10       31.73       33.41     10.85 o 
  -2  17  10      497.94      574.80     22.46 o 
  -1  17  10        0.22        3.94      3.30 o 
   0  17  10        0.47        1.50      5.08 o 
   1  17  10       90.41       72.90     23.21 o 
   2  17  10      210.42      193.53     13.42 o 
  -2  18  10      252.66      270.18     14.45 o 
  -1  18  10        2.62        1.82      3.95 o 
   0  18  10      315.33      356.86     21.15 o 
   1  18  10       51.38       29.52     10.63 o 
  -1  19  10       12.06        9.55      5.88 o 
   0  19  10        0.08        3.62      4.27 o 
   1  19  10       88.27       78.60     11.85 o 
  -1  20  10       75.52       41.33     14.44 o 
   0  20  10      153.34      149.68     23.86 o 
  -3   0  11        0.83        1.45      5.92 o 
  -1   0  11      109.82      106.88     18.40 o 
   1   0  11       50.13       45.87     12.27 o 
   3   0  11      139.23      149.63     63.78 o 
  -4   1  11        9.62        6.04      5.23 o 
  -3   1  11       59.08       66.94     18.91 o 
  -2   1  11        3.83        4.50      2.85 o 
  -1   1  11      475.12      466.23     13.23 o 
   0   1  11       41.53       33.59      6.59 o 
   1   1  11       78.58       93.58      7.06 o 
   2   1  11       27.48       20.35      8.18 o 
   3   1  11       19.12        9.77     11.11 o 
  -4   2  11        0.39        2.50      4.97 o 
  -3   2  11       92.26       73.75     23.32 o 
  -2   2  11        1.75        4.91      2.17 o 
  -1   2  11      326.47      336.26     10.71 o 
   0   2  11      520.85      518.66     13.81 o 
   1   2  11       44.80       39.42      9.14 o 
   2   2  11       10.23       11.29      3.50 o 
   3   2  11      304.55      354.60     35.80 o 
  -4   3  11        8.27        7.67      4.74 o 
  -3   3  11      134.74      139.13     13.84 o 
  -2   3  11        5.41        8.19      3.04 o 
  -1   3  11      103.77       92.75      9.74 o 
   0   3  11      352.89      328.57     12.40 o 
   1   3  11      550.84      567.76     18.23 o 
   2   3  11       88.00       81.80     19.45 o 
   3   3  11       75.19       46.42     13.64 o 
  -3   4  11       80.46       84.62      9.01 o 
  -2   4  11       17.90       12.07      2.84 o 
  -1   4  11       21.18       23.53      4.58 o 
   0   4  11      242.41      269.34      8.69 o 
   1   4  11       86.97       76.88     16.01 o 
   2   4  11       18.04       10.71      5.84 o 
   3   4  11      250.21      317.74     20.18 o 
  -3   5  11       13.11       10.86      3.81 o 
  -2   5  11      121.02      107.10     11.75 o 
  -1   5  11       82.91       52.26     12.48 o 
   0   5  11        0.02        2.78      2.13 o 
   1   5  11      117.26      114.77      8.23 o 
   2   5  11      153.07      133.25     36.55 o 
   3   5  11        8.83        3.72      4.95 o 
  -3   6  11       11.11       11.41      4.42 o 
  -2   6  11       12.12        6.94      3.36 o 
  -1   6  11        0.04        2.20      1.87 o 
   0   6  11      236.69      253.20     10.01 o 
   1   6  11        4.37        3.85      2.75 o 
   2   6  11        0.19        0.63      5.22 o 
   3   6  11       91.75      134.26     15.60 o 
  -3   7  11      177.64      202.95     12.80 o 
  -2   7  11      530.79      507.59     15.85 o 
  -1   7  11        0.78        3.72      1.86 o 
   0   7  11       12.57       16.59      3.61 o 
   1   7  11       61.56       47.72     12.31 o 
   2   7  11      204.44      219.81     18.10 o 
   3   7  11        2.81        5.58      4.44 o 
  -3   8  11        0.95        4.48      2.92 o 
  -2   8  11      162.05      156.38      9.54 o 
  -1   8  11       18.49       16.37      4.02 o 
   0   8  11      219.44      229.88      9.79 o 
   1   8  11      139.35      123.83     13.59 o 
   2   8  11      161.20      133.43     16.68 o 
   3   8  11        0.02        2.55      5.24 o 
  -3   9  11       65.08       41.93     12.77 o 
  -2   9  11       97.35      117.11      8.27 o 
  -1   9  11        1.40        2.82      2.22 o 
   0   9  11      173.33      171.85      7.79 o 
   1   9  11       93.99       65.87     18.96 o 
   2   9  11       68.95       91.58     28.13 o 
   3   9  11       70.00       53.21     13.19 o 
  -3  10  11       22.80       20.28      6.64 o 
  -2  10  11      330.73      327.43     16.02 o 
  -1  10  11       16.04        9.64      2.78 o 
   0  10  11      213.01      209.49      8.46 o 
   1  10  11       18.04       12.08      5.60 o 
   2  10  11        0.38        1.90      4.18 o 
   3  10  11        5.10        5.52      5.19 o 
  -3  11  11        0.76        1.68      3.06 o 
  -2  11  11       10.15        9.06      4.90 o 
  -1  11  11       17.74       18.20      6.17 o 
   0  11  11       74.83       67.83      9.18 o 
   1  11  11        3.05        7.49      4.36 o 
   2  11  11      439.93      482.02     22.81 o 
  -3  12  11       24.33       18.32      7.99 o 
  -2  12  11      268.93      293.00     14.12 o 
  -1  12  11      236.40      224.60     12.17 o 
   0  12  11       78.13       73.13     19.73 o 
   1  12  11       18.09       14.23      6.42 o 
   2  12  11        0.99        2.82      4.38 o 
  -2  13  11        5.23        2.58      2.94 o 
  -1  13  11        3.77        4.05      3.22 o 
   0  13  11        6.49       10.68      4.41 o 
   1  13  11       60.82       47.46     11.05 o 
   2  13  11      216.59      226.02     17.50 o 
  -2  14  11       32.64       24.03      6.19 o 
  -1  14  11      303.62      326.62     14.49 o 
   0  14  11       37.27       28.44     10.49 o 
   1  14  11       50.08       52.38     15.52 o 
   2  14  11       12.89       12.80      4.90 o 
  -2  15  11      222.31      236.04     12.64 o 
  -1  15  11        2.92        3.23      4.24 o 
   0  15  11        9.76        7.31      3.54 o 
   1  15  11      109.23       68.49     20.95 o 
   2  15  11       48.55       20.57     10.79 o 
  -2  16  11        0.11        1.48      2.62 o 
  -1  16  11       91.49       74.93     20.72 o 
   0  16  11      275.73      275.63     19.97 o 
   1  16  11        1.67        2.91      3.60 o 
  -1  17  11       46.19       30.19      8.39 o 
   0  17  11        1.63        7.28      4.04 o 
   1  17  11      296.76      328.84     19.15 o 
   0  18  11       55.86       36.31     20.37 o 
  -2   0  12      110.94      102.13     10.79 o 
   0   0  12      160.73      175.56     10.93 o 
   2   0  12      311.17      346.05     23.69 o 
  -3   1  12       32.26       23.93      7.98 o 
  -2   1  12      166.98      152.61      8.87 o 
  -1   1  12        3.67        7.32      2.39 o 
   0   1  12       62.11       46.62      9.62 o 
   1   1  12       46.62       44.19     12.01 o 
   2   1  12      169.20      154.84     14.34 o 
   3   1  12       11.22        7.51      8.08 o 
  -3   2  12        2.12        2.46      4.04 o 
  -2   2  12      242.39      245.67     12.39 o 
  -1   2  12        2.99        4.77      2.23 o 
   0   2  12      202.57      207.51      8.34 o 
   1   2  12       22.98       15.97      5.35 o 
   2   2  12       59.54       66.73     20.02 o 
   3   2  12       49.92       43.49     22.12 o 
  -3   3  12      153.49      138.44     12.21 o 
  -2   3  12      400.45      398.54     16.93 o 
  -1   3  12        0.63        3.32      1.99 o 
   0   3  12        6.59        7.91      2.44 o 
   1   3  12       19.57       23.10      5.65 o 
   2   3  12      281.36      290.36     18.60 o 
  -3   4  12        0.70        3.89      5.94 o 
  -2   4  12       29.58       27.81     10.82 o 
  -1   4  12       58.10       49.42     10.58 o 
   0   4  12      156.72      154.27      6.90 o 
   1   4  12        0.58        3.87      2.60 o 
   2   4  12       17.88       23.75      7.44 o 
  -3   5  12      264.54      305.55     19.61 o 
  -2   5  12      373.42      412.35     18.59 o 
  -1   5  12        8.87        8.36      2.12 o 
   0   5  12        0.02        4.24      2.61 o 
   1   5  12      272.78      299.17     14.45 o 
   2   5  12      103.79      106.97     32.51 o 
  -3   6  12       62.00       46.43     18.45 o 
  -2   6  12        0.02        3.54      2.72 o 
  -1   6  12      277.16      271.13     12.58 o 
   0   6  12      499.72      533.30     21.20 o 
   1   6  12       69.00       56.79     12.46 o 
   2   6  12       79.54       66.20     20.67 o 
  -3   7  12      206.04      204.67     15.99 o 
  -2   7  12      236.24      261.09     12.92 o 
  -1   7  12       57.78       50.11     11.94 o 
   0   7  12       46.52       42.26      9.20 o 
   1   7  12      477.20      513.66     24.85 o 
   2   7  12       10.28        7.26      5.03 o 
  -2   8  12        8.15        7.57      3.77 o 
  -1   8  12      290.90      301.21     14.26 o 
   0   8  12       43.12       31.25      8.74 o 
   1   8  12      144.06      152.42     10.61 o 
   2   8  12       33.51       22.91     13.57 o 
  -2   9  12       29.83       22.82      6.83 o 
  -1   9  12       41.02       31.14      8.91 o 
   0   9  12        6.43        8.99      3.01 o 
   1   9  12      416.14      444.70     22.50 o 
   2   9  12        3.08        5.54      5.05 o 
  -2  10  12      124.27      131.17      8.81 o 
  -1  10  12      280.55      314.17     14.32 o 
   0  10  12        0.07        4.06      3.69 o 
   1  10  12       73.00       54.99     13.33 o 
   2  10  12        0.81        5.80      3.51 o 
  -2  11  12       69.66       47.81     16.89 o 
  -1  11  12      174.22      154.00     14.62 o 
   0  11  12       17.95       16.65      6.92 o 
   1  11  12      464.20      491.64     23.44 o 
   2  11  12        5.05       12.05      5.85 o 
  -2  12  12       43.38       25.80      9.25 o 
  -1  12  12      396.28      392.49     16.49 o 
   0  12  12        4.88        4.33      4.36 o 
   1  12  12       30.95       34.78      8.76 o 
  -1  13  12       16.78       10.72      5.40 o 
   0  13  12       13.65        7.86      3.17 o 
   1  13  12      350.15      399.95     21.39 o 
  -1  14  12      333.75      364.91     19.74 o 
   0  14  12      111.02      107.81     30.36 o 
   1  14  12        4.84        3.92      4.79 o 
   0  15  12       65.85       52.94     19.21 o 
  -1   0  13      667.61      719.26     36.99 o 
   1   0  13        8.98       11.96      6.44 o 
  -2   1  13        6.61        8.11      3.94 o 
  -1   1  13      162.65      160.10     11.28 o 
   0   1  13       17.38       12.08      3.19 o 
   1   1  13      523.39      569.03     26.27 o 
   2   1  13        0.97        5.15      5.60 o 
  -2   2  13      123.23      128.47      9.59 o 
  -1   2  13      730.44      800.43     21.29 o 
   0   2  13        0.12        3.41      2.95 o 
   1   2  13        0.12        2.23      3.40 o 
   2   2  13        0.09        5.28      4.00 o 
  -2   3  13      158.53      166.21     10.97 o 
  -1   3  13       62.37       42.71     11.90 o 
   0   3  13      181.68      189.76     10.52 o 
   1   3  13       49.70       34.45     10.69 o 
   2   3  13       57.80       36.23     18.77 o 
  -2   4  13       12.17       10.69      3.53 o 
  -1   4  13      279.30      258.66     11.88 o 
   0   4  13      406.88      431.74     18.66 o 
   1   4  13        0.04        2.89      3.35 o 
  -2   5  13       83.40       60.70      8.62 o 
  -1   5  13        1.47        3.69      2.33 o 
   0   5  13      181.95      186.39     12.67 o 
   1   5  13       95.03       74.16     12.09 o 
  -2   6  13       13.54        7.03      2.84 o 
  -1   6  13       97.59      101.84      8.57 o 
   0   6  13      149.32      162.23      9.53 o 
   1   6  13        9.31        8.58      5.63 o 
  -2   7  13       90.30       77.89     10.35 o 
  -1   7  13       13.76        8.67      2.69 o 
   0   7  13      173.62      183.85     10.95 o 
   1   7  13       45.86       32.61     12.67 o 
  -1   8  13        0.37        4.81      2.49 o 
   0   8  13        1.60        4.87      3.53 o 
   1   8  13        4.85        5.56      4.01 o 
  -1   9  13       78.40       95.78     10.90 o 
   0   9  13      140.23      147.40     13.73 o 
   1   9  13        4.73        4.61      4.15 o 
  -1  10  13       28.13       22.76      9.77 o 
   0  10  13       96.94       79.27     16.31 o 
   0  11  13      120.20      113.09     12.85 o 
   0   0  14      158.89      136.14     14.60 o 
   0   1  14      161.33      159.91     10.97 o 
   0   2  14       93.90      109.35     18.87 o 
                                                 
